# Supplementary material for: Genomic Profiling Reveals That Transient Adipogenic Activation Is a Hallmark of Mouse Models of Skeletal Muscle Regeneration
Source: PLoS One. 2013 Aug 15;8(8):e71084. doi: 10.1371/journal.pone.0071084 (PMC3744575; doi:10.1371/journal.pone.0071084)
Supplement: Table S2 — List of regulated genes in the different models. Lists of genes are separated in the different tabs by positive or negative regulation and by time points in the different models (Glycerol vs. sham, CTX vs. Sham or Glycerol vs. CTX). Genes with a fold change higher than 2 and an adjusted P-value below 0.01 (Benjamini and Hochberg multiple testing correction) were considered regulated. (XLS) [file pone.0071084.s006.xls]

## Sheet: Gly vs. Sham 3dpi DOWN-REGULAT
Probeset ID	Gene Symbol	Gene Name	Glycerol_3.days - Sham_14.days_logFC	Glycerol_3.days - Sham_14.days_log.adj.P.Val
1415678_at	Ppm1a	protein phosphatase 1A, magnesium dependent, alpha isoform	-1.04	19.18
1415688_at	Ube2g1	ubiquitin-conjugating enzyme E2G 1 (UBC7 homolog, C. elegans)	-1.36	19.81
1415691_at	Dlg1	discs, large homolog 1 (Drosophila)	-1.17	21.45
1415712_at	Zranb1	zinc finger, RAN-binding domain containing 1	-1.46	16.2
1415725_at	Rrn3	RRN3 RNA polymerase I transcription factor homolog (yeast)	-1.03	6.72
1415732_at			-1.17	14.65
1415737_at	Rfk	riboflavin kinase	-1.49	15.47
1415747_s_at	Riok3	RIO kinase 3 (yeast)	-1.07	17.93
1415756_a_at	Snapin	SNAP-associated protein	-1.23	10.92
1415838_at	Serinc1	serine incorporator 1	-1.2	10.61
1415853_at	Def8	differentially expressed in FDCP 8	-1.03	14.42
1415864_at	Bpgm	2,3-bisphosphoglycerate mutase	-2.91	20.32
1415865_s_at	Bpgm	2,3-bisphosphoglycerate mutase	-2.45	20.04
1415881_at	Ghitm	growth hormone inducible transmembrane protein	-1.35	17.25
1415882_at	Ghitm	growth hormone inducible transmembrane protein	-1.12	14.62
1415891_at	Suclg1	succinate-CoA ligase, GDP-forming, alpha subunit	-1.86	20.3
1415895_at	Snrpn	small nuclear ribonucleoprotein N	-2.72	18.87
1415896_x_at	Snrpn	small nuclear ribonucleoprotein N	-2.71	18.62
1415908_at	Tspyl1	testis-specific protein, Y-encoded-like 1	-1.32	11.71
1415929_at	Map1lc3b	microtubule-associated protein 1 light chain 3 beta	-1.25	18.41
1415949_at	Cpe	carboxypeptidase E	-1.47	13.82
1415956_a_at	Cdk16	cyclin-dependent kinase 16	-1.31	13.13
1415958_at	Slc2a4	solute carrier family 2 (facilitated glucose transporter), member 4	-3.05	14.01
1415959_at	Slc2a4	solute carrier family 2 (facilitated glucose transporter), member 4	-4.11	15.74
1415966_a_at	Ndufv1	NADH dehydrogenase (ubiquinone) flavoprotein 1	-1.25	16.53
1415967_at	Ndufv1	NADH dehydrogenase (ubiquinone) flavoprotein 1	-1.52	19.73
1415982_at	Herpud2	HERPUD family member 2	-1.25	11.56
1415984_at	Acadm	acyl-Coenzyme A dehydrogenase, medium chain	-1.97	19.35
1415997_at	Txnip	thioredoxin interacting protein	-1.73	4.51
1415998_at	Vdac1	voltage-dependent anion channel 1	-1.4	16.72
1416007_at	Satb1	special AT-rich sequence binding protein 1	-3.22	18.92
1416008_at	Satb1	special AT-rich sequence binding protein 1	-2.76	17.75
1416020_a_at	Atp5g1	ATP synthase, H+ transporting, mitochondrial F0 complex, subunit c1 (subunit 9)	-1.06	17.94
1416023_at	Fabp3	fatty acid binding protein 3, muscle and heart	-1.92	16.51
1416033_at	Tmem109	transmembrane protein 109	-1.99	12.05
1416034_at	Cd24a	CD24a antigen	-2.32	12.32
1416057_at	Ndufb11	NADH dehydrogenase (ubiquinone) 1 beta subcomplex, 11	-1.37	20.79
1416083_at	Zfand5	zinc finger, AN1-type domain 5	-1.25	15.96
1416084_at	Zfand5	zinc finger, AN1-type domain 5	-1.42	14
1416101_a_at	Hist1h1c	histone cluster 1, H1c	-1.32	12.12
1416117_at	Orc3l	origin recognition complex, subunit 3-like (S. cerevisiae)	-1.52	19.83
1416130_at	Prnp	prion protein	-1.24	15.96
1416160_at	Nr2f2	nuclear receptor subfamily 2, group F, member 2	-1.52	12.43
1416175_a_at	Vdac3	voltage-dependent anion channel 3	-1.02	19.78
1416178_a_at	Plekhb1	pleckstrin homology domain containing, family B (evectins) member 1	-2.71	10.84
1416182_at	Apba3	amyloid beta (A4) precursor protein-binding, family A, member 3	-1.47	14.42
1416183_a_at	Ldhb	lactate dehydrogenase B	-2.56	14.69
1416204_at	Gpd1	glycerol-3-phosphate dehydrogenase 1 (soluble)	-3.57	16.36
1416259_at	Pex12	peroxisomal biogenesis factor 12	-1.06	12.09
1416263_at	Abcb9	ATP-binding cassette, sub-family B (MDR/TAP), member 9	-1.77	12.81
1416271_at	Perp	PERP, TP53 apoptosis effector	-1.88	7.58
1416275_at	Slc26a6	solute carrier family 26, member 6	-1.2	12.56
1416285_at	Ndufc1	NADH dehydrogenase (ubiquinone) 1, subcomplex unknown, 1	-1.66	19.35
1416286_at	Rgs4	regulator of G-protein signaling 4	-1.96	10.94
1416287_at	Rgs4	regulator of G-protein signaling 4	-1.62	9.48
1416292_at	Prdx3	peroxiredoxin 3	-1.35	11.22
1416313_at	Mllt11	myeloid/lymphoid or mixed-lineage leukemia (trithorax homolog, Drosophila); translocated to, 11	-1.27	8.79
1416319_at	Adk	adenosine kinase	-2.04	15
1416331_a_at	Nfe2l1	nuclear factor, erythroid derived 2,-like 1	-1.2	13.22
1416337_at	Uqcrb	ubiquinol-cytochrome c reductase binding protein	-1.03	19.25
1416349_at	Mrpl34	mitochondrial ribosomal protein L34	-1.11	9.9
1416366_at	Ndufc2	NADH dehydrogenase (ubiquinone) 1, subcomplex unknown, 2	-1.03	18.62
1416367_at	1110001J03Rik	RIKEN cDNA 1110001J03 gene	-2.18	20.37
1416368_at	Gsta4	glutathione S-transferase, alpha 4	-2.28	14.57
1416373_at	Nfs1	nitrogen fixation gene 1 (S. cerevisiae)	-1.66	17.43
1416377_at	Pdcd7	programmed cell death 7	-1.22	13.13
1416383_a_at	Pcx	pyruvate carboxylase	-2.05	12.62
1416402_at	Abcb10	ATP-binding cassette, sub-family B (MDR/TAP), member 10	-1.32	13.48
1416408_at	Acox1	acyl-Coenzyme A oxidase 1, palmitoyl	-1.4	20.96
1416409_at	Acox1	acyl-Coenzyme A oxidase 1, palmitoyl	-1.25	16.23
1416412_at	Nsmaf	neutral sphingomyelinase (N-SMase) activation associated factor	-1.19	13.24
1416425_at	Pex19	peroxisomal biogenesis factor 19	-1.49	17.14
1416430_at	Cat	catalase	-1.31	8.75
1416432_at	Pfkfb3	6-phosphofructo-2-kinase/fructose-2,6-biphosphatase 3	-1.73	4.8
1416436_a_at	Uqcc	ubiquinol-cytochrome c reductase complex chaperone, CBP3 homolog (yeast)	-1.98	17.96
1416447_at	Tmem30a	transmembrane protein 30A	-1.16	10.06
1416452_at	Oat	ornithine aminotransferase	-1.03	14.74
1416468_at	Aldh1a1	aldehyde dehydrogenase family 1, subfamily A1	-2.72	15
1416473_a_at	Igdcc4	immunoglobulin superfamily, DCC subclass, member 4	-1.03	10.87
1416474_at	Igdcc4	immunoglobulin superfamily, DCC subclass, member 4	-1.21	10.91
1416481_s_at	Higd1a	HIG1 domain family, member 1A	-2.6	20.99
1416494_at	BC002163	cDNA sequence BC002163	-1.1	16.72
1416505_at	Nr4a1	nuclear receptor subfamily 4, group A, member 1	-3.72	12.97
1416525_at	Spop	speckle-type POZ protein	-1.59	17.62
1416541_at	Clpb	ClpB caseinolytic peptidase B homolog (E. coli)	-1.21	11.12
1416564_at	Sox7	SRY-box containing gene 7	-1.02	4.21
1416578_at	Rbx1	ring-box 1	-1.73	23.08
1416600_a_at	Rcan1	regulator of calcineurin 1	-1.06	5.16
1416601_a_at	Rcan1	regulator of calcineurin 1	-1.42	3.5
1416604_at	Cyc1	cytochrome c-1	-1.39	17.34
1416610_a_at	Clcn3	chloride channel 3	-1.55	9.33
1416628_at	Tmem223	transmembrane protein 223	-1.28	13.59
1416632_at	Me1	malic enzyme 1, NADP(+)-dependent, cytosolic	-2.1	13.86
1416647_at	Bckdha	branched chain ketoacid dehydrogenase E1, alpha polypeptide	-2.18	16.62
1416658_at	Frzb	frizzled-related protein	-3.08	14.09
1416666_at	Serpine2	serine (or cysteine) peptidase inhibitor, clade E, member 2	-1.36	16.5
1416682_at	Ube3a	ubiquitin protein ligase E3A	-1.63	13.22
1416704_at	Mapk14	mitogen-activated protein kinase 14	-1.22	11.38
1416734_at	Mkln1	muskelin 1, intracellular mediator containing kelch motifs	-2.63	14.43
1416737_at	Gys1	glycogen synthase 1, muscle	-2.76	15.37
1416752_at	Ldb3	LIM domain binding 3	-1.99	10.79
1416772_at	Cpt2	carnitine palmitoyltransferase 2	-1.37	11.11
1416775_at	Atp5sl	ATP5S-like	-1.55	13.49
1416776_at	Crym	crystallin, mu	-2.85	14.38
1416780_at	Pfkm	phosphofructokinase, muscle	-1.5	9.4
1416786_at	Acvr1	activin A receptor, type 1	-1.03	5.86
1416789_at	Idh3g	isocitrate dehydrogenase 3 (NAD+), gamma	-1.12	17.75
1416793_at	Atl2	atlastin GTPase 2	-1.87	16.63
1416794_at	Atl2	atlastin GTPase 2	-2.38	16.77
1416804_at	Ehbp1l1	EH domain binding protein 1-like 1	-1	10.41
1416816_at	Nek7	NIMA (never in mitosis gene a)-related expressed kinase 7	-1.01	13.11
1416823_a_at			-1.77	16.99
1416824_at	B230118H07Rik	RIKEN cDNA B230118H07 gene	-2.17	20.29
1416825_at	Snta1	syntrophin, acidic 1	-2.29	13.75
1416834_x_at	Ndufb2	NADH dehydrogenase (ubiquinone) 1 beta subcomplex, 2	-2.12	19.6
1416835_s_at	Amd1	S-adenosylmethionine decarboxylase 1	-3.21	11.22
1416838_at	Mut	methylmalonyl-Coenzyme A mutase	-1.55	16.4
1416842_at	Gstm5	glutathione S-transferase, mu 5	-1.57	16.98
1416846_a_at	Pdzrn3	PDZ domain containing RING finger 3	-2.63	22.7
1416849_at	Cisd1	CDGSH iron sulfur domain 1	-1.93	19.87
1416850_s_at	Cisd1	CDGSH iron sulfur domain 1	-1.33	16.99
1416858_a_at	Fkbp3	FK506 binding protein 3	-1.01	17.06
1416859_at	Fkbp3	FK506 binding protein 3	-1.04	15.06
1416878_at	Mrpl51	mitochondrial ribosomal protein L51	-1.63	16.32
1416879_at	Mrpl51	mitochondrial ribosomal protein L51	-2.46	15.67
1416886_at	C1d	C1D nuclear receptor co-repressor	-1.39	18.83
1416900_s_at	Lass1	LAG1 homolog, ceramide synthase 1	-1.8	16
1416902_a_at	Cox5b	cytochrome c oxidase, subunit Vb	-1.03	17.51
1416904_at	Mbnl1	muscleblind-like 1 (Drosophila)	-1.25	12.56
1416919_a_at	Nphp1	nephronophthisis 1 (juvenile) homolog (human)	-1.28	12.68
1416934_at	Mtm1	X-linked myotubular myopathy gene 1	-1.29	9.76
1416938_at	Chchd1	coiled-coil-helix-coiled-coil-helix domain containing 1	-1.27	14.02
1416940_at	Ppif	peptidylprolyl isomerase F (cyclophilin F)	-1.56	14.93
1416958_at	Nr1d2	nuclear receptor subfamily 1, group D, member 2	-1.72	16.09
1416963_at	Ubac1	ubiquitin associated domain containing 1	-1.38	14.19
1416982_at	Foxo1	forkhead box O1	-1.2	5.6
1416984_at	Mrps18a	mitochondrial ribosomal protein S18A	-1.22	16.36
1416991_at	Mto1	mitochondrial translation optimization 1 homolog (S. cerevisiae)	-1.12	14.57
1416995_at	Pacsin3	protein kinase C and casein kinase substrate in neurons 3	-2.15	13.09
1417002_at	0610012G03Rik	RIKEN cDNA 0610012G03 gene	-1.04	15.58
1417003_at	0610012G03Rik	RIKEN cDNA 0610012G03 gene	-1.91	19.4
1417008_at	Crat	carnitine acetyltransferase	-1.73	15.12
1417010_at	Zfp238	zinc finger protein 238	-1.23	11.54
1417014_at	Hspb8	heat shock protein 8	-1.38	5.46
1417016_at	Mapkapk5	MAP kinase-activated protein kinase 5	-1.05	17.13
1417033_at	Ube2g2	ubiquitin-conjugating enzyme E2G 2	-1.25	3.95
1417042_at	Slc37a4	solute carrier family 37 (glucose-6-phosphate transporter), member 4	-2.15	14.81
1417061_at	Slc40a1	solute carrier family 40 (iron-regulated transporter), member 1	-2.14	16.53
1417066_at	Cabc1	chaperone, ABC1 activity of bc1 complex like (S. pombe)	-2.65	13.67
1417080_a_at	Ecsit	ECSIT homolog (Drosophila)	-2.4	19.92
1417084_at	Eif4ebp2	eukaryotic translation initiation factor 4E binding protein 2	-1.35	12.45
1417136_s_at	Srpk2	serine/arginine-rich protein specific kinase 2	-1.05	10.03
1417151_a_at	Ntsr2	neurotensin receptor 2	-1.66	8.33
1417163_at	Dusp10	dual specificity phosphatase 10	-1.92	10.78
1417168_a_at	Usp2	ubiquitin specific peptidase 2	-2.45	14.74
1417169_at	Usp2	ubiquitin specific peptidase 2	-1.88	13.97
1417182_at	Dnaja2	DnaJ (Hsp40) homolog, subfamily A, member 2	-2.33	18.41
1417193_at	Sod2	superoxide dismutase 2, mitochondrial	-1.63	19.36
1417194_at	Sod2	superoxide dismutase 2, mitochondrial	-3.05	21.77
1417211_a_at	1110032A03Rik	RIKEN cDNA 1110032A03 gene	-1.72	16.23
1417212_at	Fam195a	family with sequence similarity 195, member A	-2.46	17.33
1417227_at	Mccc1	methylcrotonoyl-Coenzyme A carboxylase 1 (alpha)	-1.38	15.85
1417241_at	Amz2	archaelysin family metallopeptidase 2	-1.58	16.84
1417245_at	Gpr180	G protein-coupled receptor 180	-1.06	18.08
1417247_at	AI597479	expressed sequence AI597479	-1.55	14.31
1417251_at	Palmd	palmdelphin	-1.64	15.52
1417264_at	Coq5	coenzyme Q5 homolog, methyltransferase (yeast)	-1.72	16.61
1417265_s_at	Coq5	coenzyme Q5 homolog, methyltransferase (yeast)	-1.95	18.96
1417270_at	Wdr12	WD repeat domain 12	-1.01	13.82
1417273_at	Pdk4	pyruvate dehydrogenase kinase, isoenzyme 4	-1.26	11.83
1417279_at	Itpr1	inositol 1,4,5-triphosphate receptor 1	-1.57	9.65
1417283_at	Lynx1	Ly6/neurotoxin 1	-2.65	16.78
1417286_at	Ndufa5	NADH dehydrogenase (ubiquinone) 1 alpha subcomplex, 5	-1.26	17.61
1417294_at	Akr7a5	aldo-keto reductase family 7, member A5 (aflatoxin aldehyde reductase)	-1.13	13.35
1417307_at	Dmd	dystrophin, muscular dystrophy	-3.17	6.9
1417309_at	Tob2	transducer of ERBB2, 2	-1.7	8.37
1417310_at	Tob2	transducer of ERBB2, 2	-1.61	9.76
1417316_at	Acot13	acyl-CoA thioesterase 13	-1.87	18.44
1417342_at	Ppp1r2	protein phosphatase 1, regulatory (inhibitor) subunit 2	-1.69	14.77
1417384_at	Entpd5	ectonucleoside triphosphate diphosphohydrolase 5	-1.31	17.32
1417412_at	F8a	factor 8-associated gene A	-1.06	10.32
1417413_at	Cuzd1	CUB and zona pellucida-like domains 1	-2.97	14.45
1417421_at	S100a1	S100 calcium binding protein A1	-2.41	19.16
1417438_at	Rdh14	retinol dehydrogenase 14 (all-trans and 9-cis)	-2	20.58
1417441_at	Dnajc12	DnaJ (Hsp40) homolog, subfamily C, member 12	-2.11	16.6
1417456_at	Gnpat	glyceronephosphate O-acyltransferase	-1.66	19.74
1417468_at	Dedd	death effector domain-containing	-1.07	13.56
1417469_at	Dedd	death effector domain-containing	-1.09	12.48
1417476_at	Fbxw5	F-box and WD-40 domain protein 5	-1.68	17.05
1417478_a_at	Ppp2r3c	protein phosphatase 2, regulatory subunit B'', gamma	-1.09	13.08
1417480_at	Fbxo9	f-box protein 9	-1.32	15.82
1417481_at	Ramp1	receptor (calcitonin) activity modifying protein 1	-2.5	15.46
1417502_at	Tspan7	tetraspanin 7	-1.76	9.85
1417522_at	Fbxo32	F-box protein 32	-2.79	6.69
1417542_at	Rps6ka2	ribosomal protein S6 kinase, polypeptide 2	-2.47	19.45
1417543_at	Rps6ka2	ribosomal protein S6 kinase, polypeptide 2	-2.63	18.04
1417549_at	Zfp68	zinc finger protein 68	-1.25	16.94
1417555_at	Atad1	ATPase family, AAA domain containing 1	-1.58	17.86
1417557_at	Ubxn6	UBX domain protein 6	-1.06	12.87
1417563_at	Eif4ebp1	eukaryotic translation initiation factor 4E binding protein 1	-1.31	10.15
1417565_at	Abhd5	abhydrolase domain containing 5	-1.26	16.01
1417575_at	Otub2	OTU domain, ubiquitin aldehyde binding 2	-2.13	13.46
1417577_at	Trpc3	transient receptor potential cation channel, subfamily C, member 3	-1.67	9.56
1417590_at	Cyp27a1	cytochrome P450, family 27, subfamily a, polypeptide 1	-1.57	12.9
1417591_at	Ptges2	prostaglandin E synthase 2	-1.44	14.38
1417593_at	Tusc2	tumor suppressor candidate 2	-1.19	11.16
1417594_at	Gkap1	G kinase anchoring protein 1	-1.14	15.04
1417607_at	Cox6a2	cytochrome c oxidase, subunit VI a, polypeptide 2	-1.81	10.16
1417614_at	Ckm	creatine kinase, muscle	-1.49	8.69
1417622_at			-1.29	12.36
1417623_at			-1.89	14.25
1417626_at			-2.02	10.12
1417635_at	Spa17	sperm autoantigenic protein 17	-1.57	13.02
1417644_at	Sspn	sarcospan	-1.78	18.1
1417645_at	Sspn	sarcospan	-2.48	16.83
1417661_at	Rdm1	RAD52 motif 1	-1.67	17.11
1417667_a_at	Pter	phosphotriesterase related	-1.14	12.14
1417668_at	Rtn4ip1	reticulon 4 interacting protein 1	-2.04	21.15
1417673_at	Grb14	growth factor receptor bound protein 14	-3.79	20.01
1417674_s_at	Golga4	golgi autoantigen, golgin subfamily a, 4	-1.55	16.85
1417680_at	Kcna5	potassium voltage-gated channel, shaker-related subfamily, member 5	-1.67	10.42
1417701_at	Ppp1r14c	protein phosphatase 1, regulatory (inhibitor) subunit 14c	-2.25	15.04
1417715_a_at	Got2	glutamate oxaloacetate transaminase 2, mitochondrial	-1.08	17.8
1417716_at	Got2	glutamate oxaloacetate transaminase 2, mitochondrial	-2.33	14.61
1417737_at	Mrps31	mitochondrial ribosomal protein S31	-1.3	17.42
1417740_at	Cdc37l1	cell division cycle 37 homolog (S. cerevisiae)-like 1	-1.43	14.76
1417765_a_at	Amy1	amylase 1, salivary	-3.76	16.35
1417767_at	Cyb5b	cytochrome b5 type B	-2.15	16.2
1417768_at	Pnpla8	patatin-like phospholipase domain containing 8	-2.01	19.15
1417769_at	Psmc6	proteasome (prosome, macropain) 26S subunit, ATPase, 6	-1.62	15.12
1417770_s_at	Psmc6	proteasome (prosome, macropain) 26S subunit, ATPase, 6	-1.2	13.75
1417772_at	Grhpr	glyoxylate reductase/hydroxypyruvate reductase	-1.71	17.7
1417806_at	Popdc2	popeye domain containing 2	-2.51	14.66
1417807_at	Ufsp1	UFM1-specific peptidase 1	-2.42	14.1
1417827_at	Ngly1	N-glycanase 1	-1.23	19.23
1417834_at	Synj2bp	synaptojanin 2 binding protein	-1.88	17.03
1417840_at	1500031L02Rik	RIKEN cDNA 1500031L02 gene	-1.33	17.77
1417841_at	Pxmp2	peroxisomal membrane protein 2	-3.39	20.25
1417846_at	Ulk2	Unc-51 like kinase 2 (C. elegans)	-2.5	20.71
1417847_at	Ulk2	Unc-51 like kinase 2 (C. elegans)	-1.09	18.62
1417857_at	Mmaa	methylmalonic aciduria (cobalamin deficiency) type A	-1.58	15.05
1417877_at	Eepd1	endonuclease/exonuclease/phosphatase family domain containing 1	-2.31	14.74
1417889_at	Apobec2	apolipoprotein B mRNA editing enzyme, catalytic polypeptide 2	-2.42	13.66
1417891_at	Spsb3	splA/ryanodine receptor domain and SOCS box containing 3	-1.27	14.29
1417892_a_at	Sirt3	sirtuin 3 (silent mating type information regulation 2, homolog) 3 (S. cerevisiae)	-2.17	17.73
1417900_a_at	Vldlr	very low density lipoprotein receptor	-3.4	13.32
1417912_at	Tmem93	transmembrane protein 93	-1.05	12.19
1417934_at	Dnajc4	DnaJ (Hsp40) homolog, subfamily C, member 4	-1.12	14.13
1417935_at	Mkrn2	makorin, ring finger protein, 2	-2	22.29
1417959_at	Pdlim7	PDZ and LIM domain 7	-1.61	10.5
1417960_at	Cpeb1	cytoplasmic polyadenylation element binding protein 1	-2.64	12.52
1417962_s_at	Ghr	growth hormone receptor	-1.7	23.2
1417969_at	Fbxo31	F-box protein 31	-1.33	7.64
1417970_at	Atp5s	ATP synthase, H+ transporting, mitochondrial F0 complex, subunit s	-2.09	18.92
1417975_at	Kpna4	karyopherin (importin) alpha 4	-1.1	6.61
1417977_at	Eif4e3	eukaryotic translation initiation factor 4E member 3	-1.07	7.82
1417980_a_at	Insig2	insulin induced gene 2	-1.81	20.93
1417981_at	Insig2	insulin induced gene 2	-1.82	19.63
1417982_at	Insig2	insulin induced gene 2	-1.21	15.3
1417986_at	Nrarp	Notch-regulated ankyrin repeat protein	-1.01	4.76
1418005_at	Sdhb	succinate dehydrogenase complex, subunit B, iron sulfur (Ip)	-1.13	16.96
1418011_a_at	Sh3glb1	SH3-domain GRB2-like B1 (endophilin)	-1.1	11.79
1418040_at	Tmem186	transmembrane protein 186	-1.1	12.95
1418058_at	Eltd1	EGF, latrophilin seven transmembrane domain containing 1	-1.06	7.75
1418062_at	Eef1a2	eukaryotic translation elongation factor 1 alpha 2	-2.58	11.63
1418066_at			-1.84	12.39
1418068_at	Ndufa10	NADH dehydrogenase (ubiquinone) 1 alpha subcomplex 10	-2.62	18.23
1418072_at	Hist1h2bc	histone cluster 1, H2bc	-1.11	15.16
1418083_at	0610009B22Rik	RIKEN cDNA 0610009B22 gene	-1.63	18.71
1418091_at	Tcfcp2l1	transcription factor CP2-like 1	-2.99	10.7
1418092_s_at	Trip10	thyroid hormone receptor interactor 10	-1.52	12.69
1418093_a_at	Egf	epidermal growth factor	-2.3	10.52
1418094_s_at	Car4	carbonic anhydrase 4	-1.78	9.03
1418095_at	Smpx	small muscle protein, X-linked	-1.27	9.22
1418107_at	Tcea2	transcription elongation factor A (SII), 2	-1.29	14.82
1418117_at	Ndufs4	NADH dehydrogenase (ubiquinone) Fe-S protein 4	-3.2	22.82
1418142_at	Kcnj8	potassium inwardly-rectifying channel, subfamily J, member 8	-1.88	10.61
1418146_a_at	Rbl2	retinoblastoma-like 2	-1.38	12.93
1418155_at	Myot	myotilin	-2.02	12.97
1418170_a_at	Zcchc14	zinc finger, CCHC domain containing 14	-1.07	10.56
1418174_at	Dbp	D site albumin promoter binding protein	-1.41	3.91
1418181_at	Ptp4a3	protein tyrosine phosphatase 4a3	-1.82	16.01
1418182_at	Ptp4a3	protein tyrosine phosphatase 4a3	-2.99	19.2
1418185_at	Ndufaf3	NADH dehydrogenase (ubiquinone) 1 alpha subcomplex, assembly factor 3	-1.04	14.38
1418209_a_at	Pfn2	profilin 2	-1.49	13.71
1418210_at	Pfn2	profilin 2	-2.33	16.55
1418214_at	Klc2	kinesin light chain 2	-1.94	13.84
1418238_at	Ivd	isovaleryl coenzyme A dehydrogenase	-1.62	16.07
1418252_at	Padi2	peptidyl arginine deiminase, type II	-2.16	17.08
1418255_s_at	Srf	serum response factor	-1.01	13.35
1418256_at	Srf	serum response factor	-1.16	10.94
1418258_s_at	Arhgdia	Rho GDP dissociation inhibitor (GDI) alpha	-1.22	14.45
1418288_at	Lpin1	lipin 1	-2.41	11.64
1418306_at	Crybb1	crystallin, beta B1	-1.03	5.64
1418311_at	Fn3k	fructosamine 3 kinase	-3.56	18.74
1418314_a_at	A2bp1	ataxin 2 binding protein 1	-3.08	15.29
1418321_at	Dci	dodecenoyl-Coenzyme A delta isomerase (3,2 trans-enoyl-Coenyme A isomerase)	-2.42	19.06
1418327_at	1110058L19Rik	RIKEN cDNA 1110058L19 gene	-1.16	15.04
1418328_at	Cpt1b	carnitine palmitoyltransferase 1b, muscle	-3.94	17.8
1418332_a_at	Agtpbp1	ATP/GTP binding protein 1	-1.48	18.65
1418341_at	Rab4a	RAB4A, member RAS oncogene family	-1.97	16.32
1418349_at	Hbegf	heparin-binding EGF-like growth factor	-1.42	10.75
1418350_at	Hbegf	heparin-binding EGF-like growth factor	-1.19	6.64
1418356_at	Mpst	mercaptopyruvate sulfurtransferase	-1.59	9.45
1418366_at			-1.66	16.3
1418367_x_at			-1.82	14.86
1418372_at	Adsl	adenylosuccinate lyase	-1.92	18.23
1418373_at	Pgam2	phosphoglycerate mutase 2	-1.18	9.69
1418384_at	Apool	apolipoprotein O-like	-1.29	13.76
1418389_at	2810453I06Rik	RIKEN cDNA 2810453I06 gene	-2.17	17.17
1418395_at	Slc47a1	solute carrier family 47, member 1	-4	15.07
1418399_at	Kctd9	potassium channel tetramerisation domain containing 9	-1.9	16.55
1418401_a_at	Dusp16	dual specificity phosphatase 16	-1.03	9.5
1418412_at	Tpd52l1	tumor protein D52-like 1	-2.43	18.21
1418413_at	Cav3	caveolin 3	-1.79	13.16
1418429_at	Kif5b	kinesin family member 5B	-1.04	8.88
1418432_at	Cab39	calcium binding protein 39	-1.16	8.51
1418439_at	Mrpl42	mitochondrial ribosomal protein L42	-1.08	17.74
1418453_a_at	Atp1b1	ATPase, Na+/K+ transporting, beta 1 polypeptide	-2.4	14.8
1418459_at	Ccdc91	coiled-coil domain containing 91	-2.71	17.43
1418467_at	Smarcd3	SWI/SNF related, matrix associated, actin dependent regulator of chromatin, subfamily d, member 3	-1.75	13.12
1418469_at	Nrip1	nuclear receptor interacting protein 1	-1.24	6.02
1418472_at	Aspa	aspartoacylase	-2.68	12.79
1418473_at	Cutc	cutC copper transporter homolog (E.coli)	-1.05	14.14
1418474_at	Fam158a	family with sequence similarity 158, member A	-1.67	16.51
1418497_at	Fgf13	fibroblast growth factor 13	-2.48	13.81
1418501_a_at	Oxr1	oxidation resistance 1	-1.46	19.43
1418505_at	Nudt4	nudix (nucleoside diphosphate linked moiety X)-type motif 4	-1.4	18.73
1418510_s_at	Fbxo8	F-box protein 8	-1.8	15.89
1418517_at	Irx3	Iroquois related homeobox 3 (Drosophila)	-1.71	7.99
1418523_at	Arih2	ariadne homolog 2 (Drosophila)	-2.34	11.53
1418525_at	Pcm1	pericentriolar material 1	-2.2	14.26
1418543_s_at	Ccdc43	coiled-coil domain containing 43	-1.25	16.47
1418560_at	Pdha1	pyruvate dehydrogenase E1 alpha 1	-1.33	16.44
1418563_at	Serbp1	serpine1 mRNA binding protein 1	-1.31	17.04
1418565_at	Serbp1	serpine1 mRNA binding protein 1	-1.15	13.17
1418582_at	Cbfa2t3	core-binding factor, runt domain, alpha subunit 2, translocated to, 3 (human)	-1.03	8.68
1418583_at	Hint3	histidine triad nucleotide binding protein 3	-1.77	17.88
1418585_at	Ccnh	cyclin H	-1.64	14.73
1418586_at	Adcy9	adenylate cyclase 9	-1.85	9.42
1418589_a_at	Mlf1	myeloid leukemia factor 1	-3.42	14.75
1418591_at	Dnaja4	DnaJ (Hsp40) homolog, subfamily A, member 4	-2.98	15.77
1418592_at	Dnaja4	DnaJ (Hsp40) homolog, subfamily A, member 4	-2.08	12.62
1418595_at	Plin4	perilipin 4	-3.17	10.83
1418601_at	Aldh1a7	aldehyde dehydrogenase family 1, subfamily A7	-1.41	3.93
1418607_at	Zkscan14	zinc finger with KRAB and SCAN domains 14	-1.68	15.13
1418632_at	Ube2h	ubiquitin-conjugating enzyme E2H	-1.78	10.58
1418644_a_at	Stk11	serine/threonine kinase 11	-1.02	14.88
1418647_at	Gnl1	guanine nucleotide binding protein-like 1	-1.05	7.1
1418648_at	Egln3	EGL nine homolog 3 (C. elegans)	-1.52	9.11
1418658_at	Fam82b	family with sequence similarity 82, member B	-2.91	18.69
1418660_at	Clock	circadian locomotor output cycles kaput	-1.64	11.57
1418663_at	Mpdz	multiple PDZ domain protein	-2.19	14.69
1418664_at	Mpdz	multiple PDZ domain protein	-1.24	18.91
1418694_at	Kcmf1	potassium channel modulatory factor 1	-2.45	17.16
1418697_at	Inmt	indolethylamine N-methyltransferase	-2.58	12.33
1418698_a_at	Fech	ferrochelatase	-1.69	16.9
1418699_s_at	Fech	ferrochelatase	-1.15	17.03
1418700_at	Lias	lipoic acid synthetase	-1.14	15.89
1418706_at	Slc38a3	solute carrier family 38, member 3	-3.27	16.44
1418709_at	Cox7a1	cytochrome c oxidase, subunit VIIa 1	-3.08	17.34
1418710_at	Cd59a	CD59a antigen	-1.98	14.73
1418714_at	Dusp8	dual specificity phosphatase 8	-2.66	17.26
1418715_at	Pank1	pantothenate kinase 1	-2.45	19.5
1418717_at	Mrps25	mitochondrial ribosomal protein S25	-1.22	14.03
1418738_at	Scn1b	sodium channel, voltage-gated, type I, beta	-2.35	15.45
1418746_at	Pnkd	paroxysmal nonkinesiogenic dyskinesia	-1.12	8.77
1418755_at	Tbx15	T-box 15	-2.64	19.3
1418762_at	Cd55	CD55 antigen	-2.47	14.96
1418763_at	Nit2	nitrilase family, member 2	-1.1	12.78
1418768_at	Opa1	optic atrophy 1 homolog (human)	-1.77	14.91
1418769_at	Myoz2	myozenin 2	-2.7	10.65
1418777_at	Ccl25	chemokine (C-C motif) ligand 25	-1.27	13.16
1418782_at	Rxrg	retinoid X receptor gamma	-2.85	15.63
1418798_s_at	Srpk3	serine/arginine-rich protein specific kinase 3	-1.68	11.35
1418814_s_at	Ndufa12	NADH dehydrogenase (ubiquinone) 1 alpha subcomplex, 12	-1.09	16.61
1418819_at	Arl8b	ADP-ribosylation factor-like 8B	-1.33	7.97
1418849_x_at	Aqp7	aquaporin 7	-2.36	5.35
1418862_at	Echdc3	enoyl Coenzyme A hydratase domain containing 3	-1.94	15.92
1418886_s_at	Idh3b	isocitrate dehydrogenase 3 (NAD+) beta	-1.1	16.09
1418915_at	Mmachc	methylmalonic aciduria cblC type, with homocystinuria	-1.85	14.75
1418927_a_at	Habp4	hyaluronic acid binding protein 4	-1.08	10.34
1418932_at	Nfil3	nuclear factor, interleukin 3, regulated	-1.74	5.13
1418947_at	Nek3	NIMA (never in mitosis gene a)-related expressed kinase 3	-1.1	9.98
1418951_at	Txlnb	taxilin beta	-3.8	18.31
1418952_at	Txlnb	taxilin beta	-3.46	17.17
1418955_at	Zfp93	zinc finger protein 93	-1.94	18.77
1418968_at	Rb1cc1	RB1-inducible coiled-coil 1	-1.67	13.05
1418973_at	Blzf1	basic leucine zipper nuclear factor 1	-1.46	16.51
1418974_at	Blzf1	basic leucine zipper nuclear factor 1	-1.05	9.17
1418979_at	Akr1c14	aldo-keto reductase family 1, member C14	-1.67	7.72
1418996_a_at	Lyrm5	LYR motif containing 5	-1.72	20.83
1419003_at	Bves	blood vessel epicardial substance	-1.47	12.5
1419024_at	Ptp4a1	protein tyrosine phosphatase 4a1	-1.49	10.11
1419038_a_at	Csnk2a1	casein kinase 2, alpha 1 polypeptide	-1.04	5.08
1419040_at	Cyp2d22	cytochrome P450, family 2, subfamily d, polypeptide 22	-1.32	10.53
1419047_at	Pcnx	pecanex homolog (Drosophila)	-1.47	15.45
1419049_at	Pcnx	pecanex homolog (Drosophila)	-3.08	19.92
1419054_a_at	Ptpn21	protein tyrosine phosphatase, non-receptor type 21	-1.4	13.15
1419056_at	Rtn2	reticulon 2 (Z-band associated protein)	-1.92	11.42
1419067_a_at	Rabgef1	RAB guanine nucleotide exchange factor (GEF) 1	-1.52	15.73
1419068_at	Rabgef1	RAB guanine nucleotide exchange factor (GEF) 1	-1.48	14.68
1419069_at	Rabgef1	RAB guanine nucleotide exchange factor (GEF) 1	-1.75	14.51
1419074_at	Chac2	ChaC, cation transport regulator homolog 2 (E. coli)	-2.06	18.89
1419077_at	Mpp3	membrane protein, palmitoylated 3 (MAGUK p55 subfamily member 3)	-2.91	15.17
1419081_at	Atg10	autophagy-related 10 (yeast)	-1.12	12.94
1419089_at	Timp3	tissue inhibitor of metalloproteinase 3	-2.15	13.15
1419103_a_at	Abhd6	abhydrolase domain containing 6	-1.61	14.97
1419104_at	Abhd6	abhydrolase domain containing 6	-1.21	11.43
1419109_at	Hrc	histidine rich calcium binding protein	-2.77	14.66
1419140_at	Acvr2b	activin receptor IIB	-2.05	10.55
1419145_at	Smtnl1	smoothelin-like 1	-3.34	11.48
1419150_at	Myf6	myogenic factor 6	-1.38	3.68
1419170_at	Fam174a	family with sequence similarity 174, member A	-1.66	17.71
1419171_at	Fam174a	family with sequence similarity 174, member A	-2.34	18.55
1419176_at	Vps37a	vacuolar protein sorting 37A (yeast)	-1.86	15.76
1419177_at	Vps37a	vacuolar protein sorting 37A (yeast)	-1.36	13.5
1419185_a_at	Mlxipl	MLX interacting protein-like	-3.51	12.12
1419188_s_at	Ccl27a	chemokine (C-C motif) ligand 27A	-1.63	12.7
1419191_at	Hipk3	homeodomain interacting protein kinase 3	-1.01	10.11
1419203_at			-1.29	11.97
1419220_at	Xirp1	xin actin-binding repeat containing 1	-1.33	6.34
1419223_a_at	Dtna	dystrobrevin alpha	-2.18	14.53
1419261_at	Acad8	acyl-Coenzyme A dehydrogenase family, member 8	-1.31	12.23
1419262_at	Acad8	acyl-Coenzyme A dehydrogenase family, member 8	-1.31	17.15
1419273_at	C80913	expressed sequence C80913	-1.44	11.93
1419283_s_at	Tns1	tensin 1	-1.12	7.18
1419288_at	Jam2	junction adhesion molecule 2	-1.61	11.03
1419300_at	Flt1	FMS-like tyrosine kinase 1	-1.39	12.86
1419301_at	Fzd4	frizzled homolog 4 (Drosophila)	-1.46	7.5
1419317_x_at	Lce3c	late cornified envelope 3C	-1.01	12.08
1419339_at	Neu3	neuraminidase 3	-1.73	9.32
1419346_a_at	Svs5	seminal vesicle secretory protein 5	-1.09	13.76
1419351_a_at	l7Rn6	lethal, Chr 7, Rinchik 6	-1.26	19.66
1419352_at	l7Rn6	lethal, Chr 7, Rinchik 6	-1.68	19.03
1419353_at	Dpm1	dolichol-phosphate (beta-D) mannosyltransferase 1	-2.24	18.62
1419362_at	Mrpl35	mitochondrial ribosomal protein L35	-1.36	16.33
1419365_at	Pex11a	peroxisomal biogenesis factor 11 alpha	-2.71	20.63
1419367_at	Decr1	2,4-dienoyl CoA reductase 1, mitochondrial	-1.12	16.58
1419380_at	Zfp423	zinc finger protein 423	-1.1	6.82
1419384_at	Pick1	protein interacting with C kinase 1	-1.89	14.29
1419401_at	Asb13	ankyrin repeat and SOCS box-containing 13	-1.93	17.41
1419421_at	Ank1	ankyrin 1, erythroid	-2.41	13.42
1419423_at	Stab2	stabilin 2	-2.63	11.97
1419429_at	Cntfr	ciliary neurotrophic factor receptor	-2.24	6.42
1419435_at	Aox1	aldehyde oxidase 1	-1.43	7.11
1419437_at	Sim2	single-minded homolog 2 (Drosophila)	-2.44	16.31
1419438_at	Sim2	single-minded homolog 2 (Drosophila)	-2.65	18.56
1419440_at	Trim54	tripartite motif-containing 54	-2.55	11.14
1419447_s_at	Tbc1d1	TBC1 domain family, member 1	-1.39	13.59
1419448_at	Tbc1d1	TBC1 domain family, member 1	-1.74	9.12
1419450_at	Ormdl3	ORM1-like 3 (S. cerevisiae)	-1.17	13.88
1419460_at	Rpp14	ribonuclease P 14 subunit (human)	-1.89	22.5
1419484_a_at	Gbas	glioblastoma amplified sequence	-1.52	16.37
1419495_at	Immp2l	IMP2 inner mitochondrial membrane peptidase-like (S. cerevisiae)	-2.49	18.25
1419499_at	Gpam	glycerol-3-phosphate acyltransferase, mitochondrial	-1.2	8.55
1419518_at	Tuba8	tubulin, alpha 8	-2.17	9.17
1419547_at	Fahd1	fumarylacetoacetate hydrolase domain containing 1	-2.2	18.95
1419548_at	Kpna1	karyopherin (importin) alpha 1	-1.86	16.09
1419552_at	Echdc1	enoyl Coenzyme A hydratase domain containing 1	-1.4	17.28
1419616_at	Bmpr2	bone morphogenic protein receptor, type II (serine/threonine kinase)	-1.1	12.35
1419617_at	Kcnn1	potassium intermediate/small conductance calcium-activated channel, subfamily N, member 1	-2.22	15.96
1419621_at	Ankrd2	ankyrin repeat domain 2 (stretch responsive muscle)	-2.02	4.75
1419625_at	Hspa1l	heat shock protein 1-like	-3.09	13.53
1419646_a_at	Mbp	myelin basic protein	-1.75	2.36
1419652_s_at	Nkain1	Na+/K+ transporting ATPase interacting 1	-1.66	12.6
1419668_at	Sgcb	sarcoglycan, beta (dystrophin-associated glycoprotein)	-1.09	14.57
1419683_at	Trp53rk	transformation related protein 53 regulating kinase	-1.13	10.56
1419687_at	Macrod1	MACRO domain containing 1	-2.36	13.04
1419700_a_at	Prom1	prominin 1	-1.35	7.78
1419738_a_at	Tpm2	tropomyosin 2, beta	-1.05	14.17
1419739_at	Tpm2	tropomyosin 2, beta	-1.64	13.62
1419748_at	Abcd2	ATP-binding cassette, sub-family D (ALD), member 2	-2.07	15.61
1419757_at	Pitpnm2	phosphatidylinositol transfer protein, membrane-associated 2	-1.01	6.63
1419758_at	Abcb1a	ATP-binding cassette, sub-family B (MDR/TAP), member 1A	-1.29	8.92
1419759_at	Abcb1a	ATP-binding cassette, sub-family B (MDR/TAP), member 1A	-1.32	8.57
1419765_at	Cul2	cullin 2	-1.56	13.37
1419796_at	Gm15934	predicted gene 15934	-1.32	8.89
1419811_at	Adcy9	adenylate cyclase 9	-2.12	15.82
1419814_s_at	S100a1	S100 calcium binding protein A1	-1.92	17.8
1419823_s_at	Ksr1	kinase suppressor of ras 1	-1.61	9.22
1419874_x_at	Zbtb16	zinc finger and BTB domain containing 16	-2.41	13.57
1419903_at			-1.92	15.7
1419904_at			-2.06	16.19
1419924_at	Fnip1	folliculin interacting protein 1	-1.02	6.94
1419928_at	Slc25a26	solute carrier family 25 (mitochondrial carrier, phosphate carrier), member 26	-2	18.27
1419931_at	Abcb7	ATP-binding cassette, sub-family B (MDR/TAP), member 7	-1.41	15.79
1419938_s_at	Arhgef17	Rho guanine nucleotide exchange factor (GEF) 17	-2.05	16.95
1419939_at	Arhgef17	Rho guanine nucleotide exchange factor (GEF) 17	-1.96	17.09
1419954_s_at	Zfand3	zinc finger, AN1-type domain 3	-1.53	17.48
1419955_at	Zfand3	zinc finger, AN1-type domain 3	-1.56	17.22
1419981_at	Riok3	RIO kinase 3 (yeast)	-1.01	15.47
1419997_at	Mfn1	mitofusin 1	-1.79	18.54
1420010_at	Serf2	small EDRK-rich factor 2	-1.19	15.5
1420017_at	Tspan8	tetraspanin 8	-3.21	12.27
1420018_s_at	Tspan8	tetraspanin 8	-3.51	12.52
1420019_at	Tspan8	tetraspanin 8	-3.29	11.29
1420036_at	Ate1	arginyltransferase 1	-1.25	15.78
1420040_at	Fam73b	family with sequence similarity 73, member B	-1.01	10.09
1420044_at	Nrd1	nardilysin, N-arginine dibasic convertase, NRD convertase 1	-1.22	14.75
1420058_s_at	Fam54b	family with sequence similarity 54, member B	-1.58	20.02
1420059_at	Fam54b	family with sequence similarity 54, member B	-1.37	18.01
1420116_s_at	Golph3	golgi phosphoprotein 3	-1.16	19.6
1420123_at	Tcta	T-cell leukemia translocation altered gene	-1.22	9.76
1420124_s_at	Tcta	T-cell leukemia translocation altered gene	-1.28	11.28
1420127_s_at	Ccpg1	cell cycle progression 1	-1.38	11.94
1420128_s_at	Ccpg1	cell cycle progression 1	-1.4	12.49
1420329_at	4930455C21Rik	RIKEN cDNA 4930455C21 gene	-1.45	15.78
1420339_at	Memo1	mediator of cell motility 1	-1.75	12.91
1420346_at	Asb12	ankyrin repeat and SOCS box-containing 12	-3.52	18.41
1420384_at	Col4a3bp	collagen, type IV, alpha 3 (Goodpasture antigen) binding protein	-1.46	6.98
1420390_s_at	Zfp354a	zinc finger protein 354A	-1.57	14.07
1420408_a_at			-2.87	19.07
1420427_a_at	Dhx32	DEAH (Asp-Glu-Ala-His) box polypeptide 32	-1.29	14.3
1420442_at	Cacna1s	calcium channel, voltage-dependent, L type, alpha 1S subunit	-2.63	13.1
1420460_a_at	Pex11b	peroxisomal biogenesis factor 11 beta	-1.3	17.24
1420484_a_at	Vtn	vitronectin	-1.75	13.9
1420485_at	Nol7	nucleolar protein 7	-1.52	14.16
1420510_at	Srfbp1	serum response factor binding protein 1	-1.33	12.14
1420513_at	Efcab2	EF-hand calcium binding domain 2	-1.76	16.29
1420542_at	Dnajc28	DnaJ (Hsp40) homolog, subfamily C, member 28	-3.08	19.08
1420543_at	Dnajc28	DnaJ (Hsp40) homolog, subfamily C, member 28	-3.15	21.56
1420551_at	Murc	muscle-related coiled-coil protein	-1	6.81
1420560_at	Chrne	cholinergic receptor, nicotinic, epsilon polypeptide	-2.89	14.82
1420583_a_at	Rora	RAR-related orphan receptor alpha	-2.52	16.37
1420608_at	Rbm18	RNA binding motif protein 18	-1	14.82
1420612_s_at	Ptp4a2	protein tyrosine phosphatase 4a2	-1.51	12.38
1420618_at	Cpeb4	cytoplasmic polyadenylation element binding protein 4	-1.28	9.21
1420619_a_at	Aes	amino-terminal enhancer of split	-1.16	16.37
1420629_a_at	Dnaja3	DnaJ (Hsp40) homolog, subfamily A, member 3	-1.6	16.12
1420640_at			-1.48	16
1420644_a_at	Sec61a2	Sec61, alpha subunit 2 (S. cerevisiae)	-2.44	13.73
1420650_at	Zfhx3	zinc finger homeobox 3	-1.02	10.29
1420654_a_at	Gbe1	glucan (1,4-alpha-), branching enzyme 1	-2.22	11.07
1420657_at	Ucp3	uncoupling protein 3 (mitochondrial, proton carrier)	-3.77	12.85
1420658_at	Ucp3	uncoupling protein 3 (mitochondrial, proton carrier)	-2.79	13.66
1420693_at	Myom1	myomesin 1	-1.83	9.87
1420712_a_at	Hpn	hepsin	-1.07	7.82
1420734_at	Ppp1r3f	protein phosphatase 1, regulatory (inhibitor) subunit 3F	-1.2	10.07
1420743_a_at	Ppp3cc	protein phosphatase 3, catalytic subunit, gamma isoform	-2.11	19.59
1420772_a_at	Tsc22d3	TSC22 domain family, member 3	-1.42	5.91
1420776_a_at	Auh	AU RNA binding protein/enoyl-coenzyme A hydratase	-2.3	19.29
1420805_at	Myl10	myosin, light chain 10, regulatory	-3.82	10.9
1420826_at	Letm1	leucine zipper-EF-hand containing transmembrane protein 1	-1.44	13.28
1420827_a_at	Ccng1	cyclin G1	-1.14	17.18
1420834_at	Vamp2	vesicle-associated membrane protein 2	-1.28	14.04
1420840_at	Plekha3	pleckstrin homology domain-containing, family A (phosphoinositide binding specific) member 3	-1.03	8.21
1420858_at	Pkia	protein kinase inhibitor, alpha	-3.76	18.36
1420859_at	Pkia	protein kinase inhibitor, alpha	-1.86	15.56
1420872_at	Gucy1b3	guanylate cyclase 1, soluble, beta 3	-1.55	7.78
1420890_at	Hccs	holocytochrome c synthetase	-1.14	9.08
1420903_at	St6galnac3	ST6 (alpha-N-acetyl-neuraminyl-2,3-beta-galactosyl-1,3)-N-acetylgalactosaminide alpha-2,6-sialyltransferase 3	-1.33	7.4
1420909_at	Vegfa	vascular endothelial growth factor A	-3.24	17.75
1420912_at	Aff4	AF4/FMR2 family, member 4	-1.86	15.15
1420941_at	Rgs5	regulator of G-protein signaling 5	-1.78	8.75
1420942_s_at	Rgs5	regulator of G-protein signaling 5	-1.94	9.64
1420950_at	Znrf1	zinc and ring finger 1	-2.13	21.21
1420967_at	Slc25a15	solute carrier family 25 (mitochondrial carrier ornithine transporter), member 15	-1.15	15.63
1420985_at	Ash1l	ash1 (absent, small, or homeotic)-like (Drosophila)	-1.03	8.4
1420999_at			-1.2	13.62
1421000_at			-2.25	19.27
1421012_at	Srprb	signal recognition particle receptor, B subunit	-1.17	12.13
1421014_a_at	Clybl	citrate lyase beta like	-1.82	17.02
1421019_at	1700021F05Rik	RIKEN cDNA 1700021F05 gene	-1.19	14.56
1421022_x_at	Acyp1	acylphosphatase 1, erythrocyte (common) type	-1.5	14.11
1421027_a_at			-1.69	18.83
1421028_a_at			-2.44	15.71
1421032_a_at	Dnajb12	DnaJ (Hsp40) homolog, subfamily B, member 12	-1.15	10.52
1421046_a_at	Pabpc4	poly(A) binding protein, cytoplasmic 4	-1.22	11.08
1421050_at	Vps25	vacuolar protein sorting 25 (yeast)	-1.39	13.38
1421063_s_at	Snurf	SNRPN upstream reading frame	-3.55	16.16
1421064_at	Mpp5	membrane protein, palmitoylated 5 (MAGUK p55 subfamily member 5)	-1.16	7.42
1421065_at	Jak2	Janus kinase 2	-1.74	11.67
1421097_at	Endog	endonuclease G	-1.84	16.29
1421116_a_at	Rtn4	reticulon 4	-1.47	12.76
1421127_at	Tmem42	transmembrane protein 42	-1.67	15.9
1421139_a_at	Zfp386	zinc finger protein 386 (Kruppel-like)	-1.61	8.65
1421152_a_at	Gnao1	guanine nucleotide binding protein, alpha O	-1.39	11.5
1421163_a_at	Nfia	nuclear factor I/A	-1.3	3.09
1421184_a_at	Mettl7a1	methyltransferase like 7A1	-1.19	10.47
1421215_a_at	Slmap	sarcolemma associated protein	-1.65	11.13
1421220_at	Ankrd17	ankyrin repeat domain 17	-1.04	13.53
1421230_a_at			-1.27	9.75
1421253_at	Nrap	nebulin-related anchoring protein	-1.87	9.21
1421254_a_at	Sgcg	sarcoglycan, gamma (dystrophin-associated glycoprotein)	-3.18	17.29
1421257_at	Pigb	phosphatidylinositol glycan anchor biosynthesis, class B	-1.95	13.37
1421265_a_at	Rbm38	RNA binding motif protein 38	-2.36	16.66
1421276_a_at	Dst	dystonin	-1.35	12.03
1421289_at	Hspb7	heat shock protein family, member 7 (cardiovascular)	-1.66	4.73
1421290_at	Hspb7	heat shock protein family, member 7 (cardiovascular)	-1.23	3.61
1421324_a_at	Akt2	thymoma viral proto-oncogene 2	-1.74	13.02
1421329_a_at	Smyd1	SET and MYND domain containing 1	-3.07	20.63
1421330_at	Ptpn4	protein tyrosine phosphatase, non-receptor type 4	-2.27	14.08
1421374_a_at	Fxyd1	FXYD domain-containing ion transport regulator 1	-2.09	14.7
1421379_at	Zfp354b	zinc finger protein 354B	-2.76	16.35
1421411_at	Pstpip2	proline-serine-threonine phosphatase-interacting protein 2	-1.95	12.13
1421413_a_at	Pdlim5	PDZ and LIM domain 5	-3.24	16.28
1421425_a_at	Rcan2	regulator of calcineurin 2	-3.11	18.51
1421448_at	Ralgapa1	Ral GTPase activating protein, alpha subunit 1	-1.28	12.58
1421450_a_at			-1.02	9.32
1421453_at	Jph2	junctophilin 2	-2.62	16.05
1421458_at	Zfp112	zinc finger protein 112	-1.7	16.37
1421466_at	Asb10	ankyrin repeat and SOCS box-containing 10	-3.36	14.39
1421479_at	Zfp318	zinc finger protein 318	-1.02	4.56
1421491_a_at	Tmem49	transmembrane protein 49	-1.79	11.73
1421520_at	Jph1	junctophilin 1	-2.44	16.02
1421534_at			-2.13	13.3
1421535_a_at	Pde4a	phosphodiesterase 4A, cAMP specific	-2.12	19.42
1421545_a_at	Syne1	synaptic nuclear envelope 1	-1.57	13.25
1421664_a_at	Styx	serine/threonine/tyrosine interaction protein	-1.4	11.52
1421735_a_at	St8sia5	ST8 alpha-N-acetyl-neuraminide alpha-2,8-sialyltransferase 5	-2.89	13.4
1421748_a_at	Tubd1	tubulin, delta 1	-1.25	12.9
1421768_a_at	Homer1	homer homolog 1 (Drosophila)	-2.65	18.06
1421771_a_at	Ipp	IAP promoted placental gene	-1.19	14.43
1421815_at	Epdr1	ependymin related protein 1 (zebrafish)	-2.32	18.01
1421825_at	Bace1	beta-site APP cleaving enzyme 1	-1.31	8.27
1421828_at	Kpna3	karyopherin (importin) alpha 3	-1.28	9.31
1421836_at	Mtap7	microtubule-associated protein 7	-2.23	16.26
1421863_at	Vamp1	vesicle-associated membrane protein 1	-2.98	16.55
1421874_a_at	Mrps23	mitochondrial ribosomal protein S23	-1.29	14.39
1421875_a_at	Mrps23	mitochondrial ribosomal protein S23	-1.04	17.18
1421878_at	Mapk9	mitogen-activated protein kinase 9	-1.83	17.55
1421880_at	Mtmr1	myotubularin related protein 1	-1.92	13.6
1421892_at	St3gal2	ST3 beta-galactoside alpha-2,3-sialyltransferase 2	-2	20.96
1421898_a_at	Mr1	major histocompatibility complex, class I-related	-1.16	8.08
1421899_a_at	Mr1	major histocompatibility complex, class I-related	-1.91	13.12
1421915_a_at	St3gal3	ST3 beta-galactoside alpha-2,3-sialyltransferase 3	-2.28	15.71
1421957_a_at	Pcyt1a	phosphate cytidylyltransferase 1, choline, alpha isoform	-1.3	12.13
1421961_a_at	Dnajb5	DnaJ (Hsp40) homolog, subfamily B, member 5	-2.8	16.94
1421962_at	Dnajb5	DnaJ (Hsp40) homolog, subfamily B, member 5	-2.64	15.18
1421971_a_at	Mrps34	mitochondrial ribosomal protein S34	-1.15	15.53
1421993_a_at	Tmem134	transmembrane protein 134	-1.09	12.89
1422009_at	Atp1b2	ATPase, Na+/K+ transporting, beta 2 polypeptide	-2.61	14.23
1422012_at	Crhr2	corticotropin releasing hormone receptor 2	-2.7	11.65
1422017_s_at	4833439L19Rik	RIKEN cDNA 4833439L19 gene	-2.57	15.83
1422018_at	Hivep2	human immunodeficiency virus type I enhancer binding protein 2	-1.85	17.29
1422031_a_at	Zfand6	zinc finger, AN1-type domain 6	-1.16	12.99
1422064_a_at	Zbtb20	zinc finger and BTB domain containing 20	-1.15	15.31
1422102_a_at	Stat5b	signal transducer and activator of transcription 5B	-1.25	7.34
1422103_a_at	Stat5b	signal transducer and activator of transcription 5B	-1.89	17.66
1422118_at	Sync	syncoilin	-1.32	13.2
1422126_a_at	Nudt13	nudix (nucleoside diphosphate linked moiety X)-type motif 13	-1.24	11.48
1422147_a_at	Pla2g6	phospholipase A2, group VI	-1.34	9.34
1422153_a_at	Asb11	ankyrin repeat and SOCS box-containing 11	-2.76	10.36
1422155_at	Hist2h3c2-ps	histone cluster 2, H3c2, pseudogene	-2.18	9.51
1422184_a_at	Ak1	adenylate kinase 1	-1.64	15.63
1422195_s_at	Tbx15	T-box 15	-3.1	19.95
1422208_a_at	Gnb5	guanine nucleotide binding protein (G protein), beta 5	-2.01	17.79
1422241_a_at	Ndufa1	NADH dehydrogenase (ubiquinone) 1 alpha subcomplex, 1	-1.02	16.31
1422264_s_at	Klf9	Kruppel-like factor 9	-3	16.41
1422313_a_at	Igfbp5	insulin-like growth factor binding protein 5	-1.14	3.34
1422315_x_at	Phkg1	phosphorylase kinase gamma 1	-2.96	11.24
1422316_at	Gp1ba	glycoprotein 1b, alpha polypeptide	-3.14	16.63
1422323_a_at	Lbx1	ladybird homeobox homolog 1 (Drosophila)	-1.88	12.22
1422375_a_at	Art1	ADP-ribosyltransferase 1	-3.1	15.08
1422397_a_at	Il15ra	interleukin 15 receptor, alpha chain	-1.36	7.85
1422407_s_at	Hras1	Harvey rat sarcoma virus oncogene 1	-1.02	13.48
1422452_at	Bag3	BCL2-associated athanogene 3	-1.14	13.53
1422466_at	Nxn	nucleoredoxin	-1.45	15.03
1422470_at	Bnip3	BCL2/adenovirus E1B interacting protein 3	-1.46	16.83
1422473_at	Pde4b	phosphodiesterase 4B, cAMP specific	-1.83	11.1
1422474_at	Pde4b	phosphodiesterase 4B, cAMP specific	-1.63	12.7
1422478_a_at	Acss2	acyl-CoA synthetase short-chain family member 2	-1.8	12.36
1422479_at	Acss2	acyl-CoA synthetase short-chain family member 2	-2.09	15.68
1422483_a_at	Cycs	cytochrome c, somatic	-1.03	16.61
1422484_at	Cycs	cytochrome c, somatic	-1.17	17.62
1422485_at	Smad4	MAD homolog 4 (Drosophila)	-1.32	16.2
1422492_at	Cpox	coproporphyrinogen oxidase	-1.71	15.84
1422500_at	Idh3a	isocitrate dehydrogenase 3 (NAD+) alpha	-2.88	20.69
1422501_s_at	Idh3a	isocitrate dehydrogenase 3 (NAD+) alpha	-2.86	20.72
1422522_at	Fxr2	fragile X mental retardation, autosomal homolog 2	-1.03	9.04
1422524_at	Abcb6	ATP-binding cassette, sub-family B (MDR/TAP), member 6	-1.1	10.75
1422526_at	Acsl1	acyl-CoA synthetase long-chain family member 1	-2.37	19.01
1422549_at	Arl2	ADP-ribosylation factor-like 2	-1.18	14.27
1422565_s_at	Nfic	nuclear factor I/C	-1.27	8.6
1422566_at	Tcfeb	transcription factor EB	-1.33	8.58
1422568_at	Ndel1	nuclear distribution gene E-like homolog 1 (A. nidulans)	-1.01	15.33
1422577_at	Cs	citrate synthase	-1	14.67
1422578_at	Cs	citrate synthase	-1.09	17.98
1422589_at	Rab3a	RAB3A, member RAS oncogene family	-2.54	18.64
1422598_at	Casq1	calsequestrin 1	-1.39	10.27
1422605_at	Ppp1r1a	protein phosphatase 1, regulatory (inhibitor) subunit 1A	-3.49	9.65
1422609_at	Arpp19	cAMP-regulated phosphoprotein 19	-1.03	9.46
1422612_at	Hk2	hexokinase 2	-1.67	12.28
1422624_at	Rev1	REV1 homolog (S. cerevisiae)	-1.11	12.26
1422627_a_at	Mkks	McKusick-Kaufman syndrome protein	-1.63	19.32
1422635_at	Ache	acetylcholinesterase	-2.04	7.93
1422642_at	Cdc42ep3	CDC42 effector protein (Rho GTPase binding) 3	-1.23	12.64
1422644_at	Sh3bgr	SH3-binding domain glutamic acid-rich protein	-2.53	14.45
1422648_at	Slc7a2	solute carrier family 7 (cationic amino acid transporter, y+ system), member 2	-2.31	13.1
1422654_at	Sgca	sarcoglycan, alpha (dystrophin-associated glycoprotein)	-2.25	12.21
1422656_at	Rasl2-9-ps	RAS-like, family 2, locus 9, pseudogene	-1.98	12.74
1422665_a_at	Pcmt1	protein-L-isoaspartate (D-aspartate) O-methyltransferase 1	-1.45	17.47
1422669_at	Ebag9	estrogen receptor-binding fragment-associated gene 9	-1.44	16.21
1422677_at	Dgat2	diacylglycerol O-acyltransferase 2	-1.41	10.05
1422678_at	Dgat2	diacylglycerol O-acyltransferase 2	-2.13	11.6
1422684_a_at	Exoc4	exocyst complex component 4	-1.25	15.45
1422692_at			-2.38	18.95
1422711_a_at	Pnck	pregnancy upregulated non-ubiquitously expressed CaM kinase	-2.27	17.79
1422727_at	Nme5	non-metastatic cells 5, protein expressed in (nucleoside-diphosphate kinase)	-1.61	11.32
1422728_at	Inha	inhibin alpha	-1.87	7.76
1422732_at	Poldip2	polymerase (DNA-directed), delta interacting protein 2	-1.14	20.6
1422739_at	Hs2st1	heparan sulfate 2-O-sulfotransferase 1	-1.02	14.31
1422743_at	Phka1	phosphorylase kinase alpha 1	-2.18	9.44
1422744_at	Phka1	phosphorylase kinase alpha 1	-3.17	14.48
1422751_at	Tle1	transducin-like enhancer of split 1, homolog of Drosophila E(spl)	-1.03	7.29
1422752_at	Polr3k	polymerase (RNA) III (DNA directed) polypeptide K	-1	16.4
1422754_at	Tmod1	tropomodulin 1	-1.08	19.72
1422794_at	Cul3	cullin 3	-1.06	17.92
1422795_at	Cul3	cullin 3	-2.51	16
1422798_at	Cntnap2	contactin associated protein-like 2	-3.11	10.93
1422813_at	Cacng1	calcium channel, voltage-dependent, gamma subunit 1	-1.15	6.75
1422852_at	Cib2	calcium and integrin binding family member 2	-3.22	17.34
1422870_at	Hoxc4	homeobox C4	-1.72	15.56
1422871_at	Kcnj12	potassium inwardly-rectifying channel, subfamily J, member 12	-2.78	18.56
1422879_at	Sypl	synaptophysin-like protein	-1.04	11.75
1422880_at	Sypl	synaptophysin-like protein	-1.01	15.14
1422881_s_at	Sypl	synaptophysin-like protein	-1.09	16.3
1422882_at	Sypl	synaptophysin-like protein	-2.1	13.01
1422885_at	Snrpd3	small nuclear ribonucleoprotein D3	-2.62	18.38
1422896_at	Vamp4	vesicle-associated membrane protein 4	-1.44	7.4
1422904_at	Fmo2	flavin containing monooxygenase 2	-1.31	6.68
1422905_s_at	Fmo2	flavin containing monooxygenase 2	-1.45	6.49
1422908_at	Atp1b4	ATPase, (Na+)/K+ transporting, beta 4 polypeptide	-2.73	7.99
1422919_at	Hrasls	HRAS-like suppressor	-2.88	14.86
1422927_at	Yipf7	Yip1 domain family, member 7	-3.62	16.46
1422934_x_at	Defa-rs7	defensin, alpha, related sequence 7	-1.25	11.01
1422948_s_at	Hist1h3a	histone cluster 1, H3a	-2.66	18.15
1422959_s_at	Rnf114	ring finger protein 114	-1.22	8.39
1422964_at	Rad23a	RAD23a homolog (S. cerevisiae)	-1.26	16.51
1422967_a_at	Tfrc	transferrin receptor	-1.59	7.57
1422973_a_at	Thrsp	thyroid hormone responsive SPOT14 homolog (Rattus)	-1.55	11.61
1422982_at	Ar	androgen receptor	-2.33	12.95
1422983_at	Itgb6	integrin beta 6	-2.54	12.98
1422989_a_at	Dmpk	dystrophia myotonica-protein kinase	-1.14	11.08
1423010_at			-1.16	4.71
1423025_a_at	Schip1	schwannomin interacting protein 1	-2.32	12.08
1423063_at	Dnmt3a	DNA methyltransferase 3A	-1.26	13.36
1423065_at	Dnmt3a	DNA methyltransferase 3A	-1.07	9.63
1423071_x_at			-1.03	5.64
1423072_at			-1.41	9.71
1423094_at	Crbn	cereblon	-1.15	11.43
1423098_at	Capn7	calpain 7	-1.63	19.29
1423104_at	Irs1	insulin receptor substrate 1	-1.89	16.01
1423106_at	Ube2b	ubiquitin-conjugating enzyme E2B, RAD6 homology (S. cerevisiae)	-1.51	17.28
1423107_at	Ube2b	ubiquitin-conjugating enzyme E2B, RAD6 homology (S. cerevisiae)	-1.36	11.6
1423108_at	Slc25a20	solute carrier family 25 (mitochondrial carnitine/acylcarnitine translocase), member 20	-1.04	16.59
1423109_s_at	Slc25a20	solute carrier family 25 (mitochondrial carnitine/acylcarnitine translocase), member 20	-1.68	16.62
1423112_at	Ube2d3	ubiquitin-conjugating enzyme E2D 3 (UBC4/5 homolog, yeast)	-2.69	21.01
1423114_at	Ube2d3	ubiquitin-conjugating enzyme E2D 3 (UBC4/5 homolog, yeast)	-1.91	18.9
1423121_at	Ide	insulin degrading enzyme	-2.5	11.62
1423136_at	Fgf1	fibroblast growth factor 1	-3.2	15.31
1423145_a_at	Tcap	titin-cap	-1.34	7.4
1423157_at	Gnpnat1	glucosamine-phosphate N-acetyltransferase 1	-1.26	16.02
1423159_at	Dld	dihydrolipoamide dehydrogenase	-2.22	15.94
1423169_at	Taf7	TAF7 RNA polymerase II, TATA box binding protein (TBP)-associated factor	-1.5	8.65
1423170_at	Taf7	TAF7 RNA polymerase II, TATA box binding protein (TBP)-associated factor	-1.46	8.92
1423176_at			-2.68	17.41
1423194_at	Arhgap5	Rho GTPase activating protein 5	-1.44	11.5
1423222_at	Cap2	CAP, adenylate cyclase-associated protein, 2 (yeast)	-1.68	11
1423238_at	Itgb1bp2	integrin beta 1 binding protein 2	-2.29	16.91
1423242_at	Mrps36	mitochondrial ribosomal protein S36	-1.22	14.7
1423246_at	Erp44	endoplasmic reticulum protein 44	-1.12	13.23
1423250_a_at			-1.65	12.87
1423253_at	Mpz	myelin protein zero	-2.19	3.53
1423266_at	2810405K02Rik	RIKEN cDNA 2810405K02 gene	-1.3	15.32
1423278_at	Ptprk	protein tyrosine phosphatase, receptor type, K	-1.04	9.34
1423305_at	Extl1	exostoses (multiple)-like 1	-2.68	15.62
1423313_at	Pde7a	phosphodiesterase 7A	-1.36	10.22
1423314_s_at	Pde7a	phosphodiesterase 7A	-2.24	11.71
1423328_at	Gdap1	ganglioside-induced differentiation-associated-protein 1	-4.02	14.47
1423330_at	Ensa	endosulfine alpha	-1.02	15.21
1423339_s_at	Zfp830	zinc finger protein 830	-1.44	16.47
1423347_at			-1	15.03
1423351_at	Mrpl1	mitochondrial ribosomal protein L1	-1.48	14.99
1423364_a_at			-1.71	13.09
1423371_at	Pole4	polymerase (DNA-directed), epsilon 4 (p12 subunit)	-1.05	11.74
1423387_at	Psmd9	proteasome (prosome, macropain) 26S subunit, non-ATPase, 9	-2.34	15.59
1423389_at			-1.32	7.52
1423396_at	Agt	angiotensinogen (serpin peptidase inhibitor, clade A, member 8)	-2.28	15.6
1423405_at	Timp4	tissue inhibitor of metalloproteinase 4	-3.71	17.77
1423422_at	Asb4	ankyrin repeat and SOCS box-containing 4	-2.53	12.14
1423434_at			-1.13	9.07
1423441_at	Tfb2m	transcription factor B2, mitochondrial	-1.84	19.83
1423447_at	Clpx	caseinolytic peptidase X (E.coli)	-1.79	20.45
1423456_at	Bzw2	basic leucine zipper and W2 domains 2	-1.05	9.31
1423461_a_at	Ubl3	ubiquitin-like 3	-1.35	9.96
1423477_at	Zic1	zinc finger protein of the cerebellum 1	-1.31	3.39
1423482_at	Uros	uroporphyrinogen III synthase	-1.26	15.58
1423490_at	Fbxo3	F-box protein 3	-2.5	14.5
1423491_at	Fbxo3	F-box protein 3	-1.31	19.72
1423492_at	Mrpl45	mitochondrial ribosomal protein L45	-1.16	15.82
1423493_a_at	Nfix	nuclear factor I/X	-1.01	13.08
1423508_at	Myst4	MYST histone acetyltransferase monocytic leukemia 4	-1.24	12.68
1423512_at	AW209491	expressed sequence AW209491	-1.05	11.58
1423535_at			-1.59	16.41
1423536_at			-1.67	12.43
1423551_at	Cdh13	cadherin 13	-1.38	12.63
1423559_at	Kcnc1	potassium voltage gated channel, Shaw-related subfamily, member 1	-3.62	20.16
1423572_at	Bcl2l2	BCL2-like 2	-1.33	12.13
1423583_at	Fem1a	feminization 1 homolog a (C. elegans)	-2.18	20.5
1423597_at	Atp8a1	ATPase, aminophospholipid transporter (APLT), class I, type 8A, member 1	-2.14	14.53
1423608_at			-1.72	10.99
1423611_at	Alpl	alkaline phosphatase, liver/bone/kidney	-2.83	16.73
1423615_at	Rnf115	ring finger protein 115	-1.43	8.04
1423617_at	Pdf	peptide deformylase (mitochondrial)	-1.33	16.46
1423625_a_at	Dnajc19	DnaJ (Hsp40) homolog, subfamily C, member 19	-1.07	12.45
1423626_at	Dst	dystonin	-1.09	14.88
1423627_at	Nqo1	NAD(P)H dehydrogenase, quinone 1	-1.82	12.22
1423651_at	Isca1	iron-sulfur cluster assembly 1 homolog (S. cerevisiae)	-1.48	20.87
1423652_at	Isca1	iron-sulfur cluster assembly 1 homolog (S. cerevisiae)	-2.33	19.98
1423679_at	2810432L12Rik	RIKEN cDNA 2810432L12 gene	-1.77	13.82
1423692_at	Ndufa8	NADH dehydrogenase (ubiquinone) 1 alpha subcomplex, 8	-1.1	15.2
1423711_at	Ndufaf1	NADH dehydrogenase (ubiquinone) 1 alpha subcomplex, assembly factor 1	-2.22	21.92
1423713_at	Abcb8	ATP-binding cassette, sub-family B (MDR/TAP), member 8	-1.51	17.37
1423718_at	Ak3	adenylate kinase 3	-1.04	13.15
1423736_a_at	Dym	dymeclin	-1.49	13.35
1423747_a_at	Pdk1	pyruvate dehydrogenase kinase, isoenzyme 1	-1.37	13.81
1423748_at	Pdk1	pyruvate dehydrogenase kinase, isoenzyme 1	-1.07	10.8
1423762_at	Adck1	aarF domain containing kinase 1	-1.28	13.99
1423764_s_at	Mrpl37	mitochondrial ribosomal protein L37	-1.08	12.34
1423780_at	Hibadh	3-hydroxyisobutyrate dehydrogenase	-1.78	20.16
1423785_at	Egln1	EGL nine homolog 1 (C. elegans)	-1.98	20.24
1423833_a_at	Brp44	brain protein 44	-1.32	20.68
1423851_a_at	Shisa2	shisa homolog 2 (Xenopus laevis)	-2.69	17.32
1423852_at	Shisa2	shisa homolog 2 (Xenopus laevis)	-2.53	16.89
1423874_at	Wdr33	WD repeat domain 33	-2.29	19.62
1423883_at	Acsl1	acyl-CoA synthetase long-chain family member 1	-1.75	18.19
1423890_x_at	Atp1b1	ATPase, Na+/K+ transporting, beta 1 polypeptide	-1.75	16.93
1423907_a_at	Ndufs8	NADH dehydrogenase (ubiquinone) Fe-S protein 8	-1.17	16.95
1423908_at	Ndufs8	NADH dehydrogenase (ubiquinone) Fe-S protein 8	-1.61	17.67
1423928_at	Ubac2	ubiquitin associated domain containing 2	-1.07	14.03
1423938_at	Llgl2	lethal giant larvae homolog 2 (Drosophila)	-1.29	11.13
1423941_at			-1.91	16.56
1423942_a_at			-2.33	17.33
1423948_at	Bag2	BCL2-associated athanogene 2	-1.55	13.01
1423953_at	Cdkal1	CDK5 regulatory subunit associated protein 1-like 1	-1.14	12.31
1423958_a_at	Ttc33	tetratricopeptide repeat domain 33	-1.03	17
1423965_at	Cd99l2	CD99 antigen-like 2	-1.46	16.88
1423966_at	Cd99l2	CD99 antigen-like 2	-1.64	15.21
1423972_at	Etfa	electron transferring flavoprotein, alpha polypeptide	-1.15	12.46
1423976_at	4930453N24Rik	RIKEN cDNA 4930453N24 gene	-1.25	13.24
1423978_at	Sbk1	SH3-binding kinase 1	-1	6.89
1423979_a_at	Slc25a29	solute carrier family 25 (mitochondrial carrier, palmitoylcarnitine transporter), member 29	-2.33	11.65
1423980_at	Slc25a29	solute carrier family 25 (mitochondrial carrier, palmitoylcarnitine transporter), member 29	-2.54	13.77
1423981_x_at	Slc25a29	solute carrier family 25 (mitochondrial carrier, palmitoylcarnitine transporter), member 29	-2.2	12.11
1423990_at	Rab28	RAB28, member RAS oncogene family	-1.48	21.08
1423994_at	Kif1b	kinesin family member 1B	-1.59	11.31
1423995_at	Kif1b	kinesin family member 1B	-1.34	8.49
1423997_at	Csde1	cold shock domain containing E1, RNA binding	-1.32	13.12
1424025_at	BC013529	cDNA sequence BC013529	-1.53	15.72
1424026_s_at	BC013529	cDNA sequence BC013529	-1.21	16.57
1424034_at	Rora	RAR-related orphan receptor alpha	-1.99	12.62
1424044_at	Kdm4b	lysine (K)-specific demethylase 4B	-1.07	12.35
1424045_at	5730437N04Rik	RIKEN cDNA 5730437N04 gene	-1.35	13.25
1424052_at	Thap4	THAP domain containing 4	-1.58	17
1424062_at	Ube2d1	ubiquitin-conjugating enzyme E2D 1, UBC4/5 homolog (yeast)	-1.78	8.62
1424068_at	Tcta	T-cell leukemia translocation altered gene	-1.4	13.07
1424085_at	Ndufa4	NADH dehydrogenase (ubiquinone) 1 alpha subcomplex, 4	-1.26	11.58
1424092_at	Epb4.1	erythrocyte protein band 4.1	-1.3	16.2
1424094_at	Nek9	NIMA (never in mitosis gene a)-related expressed kinase 9	-1.21	16.85
1424105_a_at	Pttg1	pituitary tumor-transforming gene 1	-1.5	17.31
1424108_at	Glo1	glyoxalase 1	-1.11	18.07
1424109_a_at	Glo1	glyoxalase 1	-1.16	14.86
1424126_at	Alas1	aminolevulinic acid synthase 1	-1.44	12.99
1424151_at	Aimp2	aminoacyl tRNA synthetase complex-interacting multifunctional protein 2	-1.53	12.02
1424152_at	Sall4	sal-like 4 (Drosophila)	-3.89	14.35
1424166_at	Msh3	mutS homolog 3 (E. coli)	-1.09	14.39
1424172_at	Hagh	hydroxyacyl glutathione hydrolase	-1.26	11.99
1424175_at	Tef	thyrotroph embryonic factor	-1.16	12.2
1424177_at	Tmem38a	transmembrane protein 38A	-2.17	12.55
1424178_at	Tmem38a	transmembrane protein 38A	-3.21	17.11
1424182_at	Acat1	acetyl-Coenzyme A acetyltransferase 1	-1.67	15.46
1424184_at	Acadvl	acyl-Coenzyme A dehydrogenase, very long chain	-1.66	17.13
1424194_at	Rcsd1	RCSD domain containing 1	-1.52	14.88
1424211_at	Slc25a33	solute carrier family 25, member 33	-1.96	13.26
1424214_at	Parm1	prostate androgen-regulated mucin-like protein 1	-1.77	8.01
1424223_at	1700020C11Rik	RIKEN cDNA 1700020C11 gene	-3.27	21.37
1424224_at	Asb8	ankyrin repeat and SOCS box-containing 8	-1.74	13.91
1424225_at	Asb8	ankyrin repeat and SOCS box-containing 8	-2.24	15.24
1424226_at	9030617O03Rik	RIKEN cDNA 9030617O03 gene	-1.04	7.8
1424230_at	Exoc6	exocyst complex component 6	-1.41	17.93
1424231_s_at	Exoc6	exocyst complex component 6	-1.43	16.75
1424242_at	Bphl	biphenyl hydrolase-like (serine hydrolase, breast epithelial mucin-associated antigen)	-1.52	15.55
1424243_at	Rwdd4a	RWD domain containing 4A	-1.09	10.21
1424261_at	Zfp672	zinc finger protein 672	-1.49	16.35
1424268_at	Smox	spermine oxidase	-2.91	11.35
1424280_at	Mospd1	motile sperm domain containing 1	-1.96	18.14
1424283_at	Jtb	jumping translocation breakpoint	-1.08	18.41
1424299_at	Oma1	OMA1 homolog, zinc metallopeptidase (S. cerevisiae)	-1.07	15.01
1424312_at	Adipor1	adiponectin receptor 1	-1.99	14.15
1424315_at	1110004E09Rik	RIKEN cDNA 1110004E09 gene	-1.33	16.12
1424316_at	Slc25a19	solute carrier family 25 (mitochondrial thiamine pyrophosphate carrier), member 19	-1.98	17.6
1424317_at	Slc25a19	solute carrier family 25 (mitochondrial thiamine pyrophosphate carrier), member 19	-1.1	11.63
1424318_at	1110067D22Rik	RIKEN cDNA 1110067D22 gene	-3.08	18.9
1424340_at	Lrrc48	leucine rich repeat containing 48	-2.1	15.36
1424342_at	Fyttd1	forty-two-three domain containing 1	-1.22	11.26
1424347_at	Ppp6c	protein phosphatase 6, catalytic subunit	-1.19	17.42
1424353_at	Lrpprc	leucine-rich PPR-motif containing	-1.07	12.93
1424359_at	Oplah	5-oxoprolinase (ATP-hydrolysing)	-2.04	13.85
1424362_at	Ppapdc3	phosphatidic acid phosphatase type 2 domain containing 3	-2.78	15.94
1424364_a_at	Uqcr10	ubiquinol-cytochrome c reductase, complex III subunit X	-1.14	16.07
1424366_at	Dolk	dolichol kinase	-1.03	11.78
1424367_a_at	Homer2	homer homolog 2 (Drosophila)	-2.97	17.44
1424379_at	Car11	carbonic anhydrase 11	-2.72	13.81
1424392_at	Adhfe1	alcohol dehydrogenase, iron containing, 1	-3.85	19.29
1424393_s_at	Adhfe1	alcohol dehydrogenase, iron containing, 1	-4	19.5
1424395_at	Asrgl1	asparaginase like 1	-1.34	12.24
1424396_a_at	Asrgl1	asparaginase like 1	-1.76	15.6
1424404_at	0610040J01Rik	RIKEN cDNA 0610040J01 gene	-2.06	5.73
1424406_at	Bcl2l13	BCL2-like 13 (apoptosis facilitator)	-1.27	14.65
1424408_at	Lims2	LIM and senescent cell antigen like domains 2	-1.83	13.99
1424421_at	Lenep	lens epithelial protein	-1.44	15.34
1424422_s_at	Lenep	lens epithelial protein	-1.61	13.53
1424431_at	Csgalnact2	chondroitin sulfate N-acetylgalactosaminyltransferase 2	-1.01	8.83
1424433_at	Msrb2	methionine sulfoxide reductase B2	-2.6	17.19
1424434_at	BC024814	cDNA sequence BC024814	-2.1	12.27
1424449_at	Frs3	fibroblast growth factor receptor substrate 3	-1.32	11.44
1424450_at	Gprc5c	G protein-coupled receptor, family C, group 5, member C	-1.59	7.36
1424453_at	Pcyt1a	phosphate cytidylyltransferase 1, choline, alpha isoform	-1.79	10.54
1424457_at	Apbb3	amyloid beta (A4) precursor protein-binding, family B, member 3	-1.05	8.88
1424480_s_at	Akt2	thymoma viral proto-oncogene 2	-1.06	9.59
1424501_at	Utp6	UTP6, small subunit (SSU) processome component, homolog (yeast)	-1.17	14.85
1424503_at	Rab22a	RAB22A, member RAS oncogene family	-1.35	14.07
1424504_at	Rab22a	RAB22A, member RAS oncogene family	-1.06	10.62
1424505_at	Rmnd1	required for meiotic nuclear division 1 homolog (S. cerevisiae)	-1.1	11.96
1424506_at	Zfp768	zinc finger protein 768	-1.45	14.69
1424510_at	Nudt6	nudix (nucleoside diphosphate linked moiety X)-type motif 6	-1.95	18.57
1424513_at	Atp6v0a2	ATPase, H+ transporting, lysosomal V0 subunit A2	-1.07	7.85
1424519_at	Mtg1	mitochondrial GTPase 1 homolog (S. cerevisiae)	-1.12	9.96
1424520_at	2010305A19Rik	RIKEN cDNA 2010305A19 gene	-1	11.37
1424531_a_at	Tcea3	transcription elongation factor A (SII), 3	-2.7	15.41
1424539_at	Ubl4	ubiquitin-like 4	-1.67	19.06
1424541_at	Tmem70	transmembrane protein 70	-1.22	18.03
1424546_at	BC003965	cDNA sequence BC003965	-1.95	20.29
1424553_at	Hhatl	hedgehog acyltransferase-like	-3.28	16.29
1424563_at	Slc25a4	solute carrier family 25 (mitochondrial carrier, adenine nucleotide translocator), member 4	-3.51	20.46
1424583_at	Farp2	FERM, RhoGEF and pleckstrin domain protein 2	-1.37	14.6
1424594_at	Samd4	sterile alpha motif domain containing 4	-1.92	22.82
1424596_s_at	Lmcd1	LIM and cysteine-rich domains 1	-2.66	12.58
1424622_at	Hsf1	heat shock factor 1	-1.01	12.14
1424634_at	Tceal1	transcription elongation factor A (SII)-like 1	-1.37	9.15
1424636_at	Ccdc47	coiled-coil domain containing 47	-1.11	11.3
1424649_a_at	Tspan8	tetraspanin 8	-2.96	9.65
1424658_at	Taok1	TAO kinase 1	-1.4	9.79
1424665_at	Gpatch8	G patch domain containing 8	-1.04	11.34
1424668_a_at	Cux1	cut-like homeobox 1	-1.1	13.51
1424672_at	Dmxl1	Dmx-like 1	-1.2	13.38
1424683_at	Fam134b	family with sequence similarity 134, member B	-1.64	12.98
1424698_s_at	Gca	grancalcin	-2.46	16.82
1424703_at	Hemk1	HemK methyltransferase family member 1	-1.18	12.98
1424706_at	Zfp51	zinc finger protein 51	-1.75	13.48
1424715_at	Retsat	retinol saturase (all trans retinol 13,14 reductase)	-1.79	13.97
1424716_at	Retsat	retinol saturase (all trans retinol 13,14 reductase)	-1.64	14.48
1424718_at	Mapt	microtubule-associated protein tau	-2.46	9.8
1424719_a_at	Mapt	microtubule-associated protein tau	-1.89	10.51
1424726_at	Tmem150a	transmembrane protein 150A	-1.43	12.32
1424729_at	Adig	adipogenin	-2.05	10.69
1424735_at	Slc25a25	solute carrier family 25 (mitochondrial carrier, phosphate carrier), member 25	-1.89	3.83
1424737_at	Thrsp	thyroid hormone responsive SPOT14 homolog (Rattus)	-1.37	9.96
1424745_at	Agxt2l2	alanine-glyoxylate aminotransferase 2-like 2	-1.59	19.38
1424746_at	Kif1c	kinesin family member 1C	-1.96	19.58
1424747_at	Kif1c	kinesin family member 1C	-2.77	16.15
1424760_a_at	Smyd2	SET and MYND domain containing 2	-1.65	10.92
1424777_at	Dcaf4	DDB1 and CUL4 associated factor 4	-1.31	13.52
1424782_at	Dram2	VDNA-damage regulated autophagy modulator 2	-1.27	13.79
1424785_at	Angptl6	angiopoietin-like 6	-1.49	12.44
1424790_at	Slc25a42	solute carrier family 25, member 42	-2.66	16.74
1424795_a_at	1700001O22Rik	RIKEN cDNA 1700001O22 gene	-2.2	7.28
1424797_a_at	Pitx2	paired-like homeodomain transcription factor 2	-1.52	12.09
1424803_at	Mios	missing oocyte, meiosis regulator, homolog (Drosophila)	-1.35	13.3
1424828_a_at	Fh1	fumarate hydratase 1	-1.22	18.21
1424830_at	Ccnk	cyclin K	-2.26	13.3
1424839_a_at	Nsun4	NOL1/NOP2/Sun domain family, member 4	-1.51	18.16
1424844_at	Angel1	angel homolog 1 (Drosophila)	-1.1	11.32
1424848_at	Kcnma1	potassium large conductance calcium-activated channel, subfamily M, alpha member 1	-2.93	19.56
1424852_at			-1.41	14.95
1424854_at	Hist1h4i	histone cluster 1, H4i	-1.72	11.69
1424858_at	L2hgdh	L-2-hydroxyglutarate dehydrogenase	-2.63	20.95
1424863_a_at	Hipk2	homeodomain interacting protein kinase 2	-1.3	8.67
1424892_at	Zkscan5	zinc finger with KRAB and SCAN domains 5	-1.25	12.39
1424899_at	Nmnat3	nicotinamide nucleotide adenylyltransferase 3	-2.74	16.14
1424904_at	1300010F03Rik	RIKEN cDNA 1300010F03 gene	-1.37	12.75
1424914_at	2310044G17Rik	RIKEN cDNA 2310044G17 gene	-1.07	11.57
1424917_a_at	Wipi1	WD repeat domain, phosphoinositide interacting 1	-1.42	12.57
1424918_at	Tbc1d19	TBC1 domain family, member 19	-1.18	15.08
1424933_at	Myo5c	myosin VC	-2.6	10.46
1424937_at	Plin5	perilipin 5	-3.09	17.49
1424946_a_at	Mtfr1	mitochondrial fission regulator 1	-1.01	11.54
1424949_at	Huwe1	HECT, UBA and WWE domain containing 1	-1.26	15.78
1424979_at	Aph1a	anterior pharynx defective 1a homolog (C. elegans)	-2.11	14.63
1424999_at	Znrd1as	ZNRD1 antisense RNA	-1.92	16.69
1425001_at	Rnf146	ring finger protein 146	-1.8	20.89
1425010_at	Zfp119	zinc finger protein 119	-1.25	9.54
1425019_at	Ubxn2a	UBX domain protein 2A	-2.87	21.3
1425020_at	Ubxn2a	UBX domain protein 2A	-2.19	18.46
1425055_at			-1.26	13.69
1425056_s_at			-2.02	18.95
1425060_s_at	Clip1	CAP-GLY domain containing linker protein 1	-2	15.04
1425089_at	Kcnc4	potassium voltage gated channel, Shaw-related subfamily, member 4	-2.61	11.43
1425090_s_at	Kcnc4	potassium voltage gated channel, Shaw-related subfamily, member 4	-2.1	7.98
1425097_a_at	Zfp106	zinc finger protein 106	-2.2	16.14
1425098_at	Zfp106	zinc finger protein 106	-1.87	15.99
1425099_a_at	Arntl	aryl hydrocarbon receptor nuclear translocator-like	-1.71	5.76
1425114_at	Rbbp6	retinoblastoma binding protein 6	-1.48	14.61
1425141_at	Lactb2	lactamase, beta 2	-1.71	12.74
1425143_a_at	Ndufs1	NADH dehydrogenase (ubiquinone) Fe-S protein 1	-1.54	19.34
1425153_at	Myh2	myosin, heavy polypeptide 2, skeletal muscle, adult	-3.46	10.4
1425164_a_at	Phkg1	phosphorylase kinase gamma 1	-3.42	13.61
1425185_at	Pppde1	PPPDE peptidase domain containing 1	-1.24	15.56
1425186_at	Lmbrd1	LMBR1 domain containing 1	-1.49	16.26
1425189_a_at	Mrpl15	mitochondrial ribosomal protein L15	-1.03	12.64
1425202_a_at	Ank3	ankyrin 3, epithelial	-1.22	12.89
1425206_a_at			-2.05	15.03
1425211_at	Gatc	glutamyl-tRNA(Gln) amidotransferase, subunit C homolog (bacterial)	-1.05	13
1425231_a_at	Zfp46	zinc finger protein 46	-1.31	14.04
1425261_at	Cebpg	CCAAT/enhancer binding protein (C/EBP), gamma	-2.03	18.71
1425265_a_at	Eri3	exoribonuclease 3	-1.18	14.84
1425270_at	Kif1b	kinesin family member 1B	-2.54	16.3
1425274_at	Asph	aspartate-beta-hydroxylase	-1.96	11.16
1425275_at	Asph	aspartate-beta-hydroxylase	-2.06	11.68
1425281_a_at	Tsc22d3	TSC22 domain family, member 3	-1.15	7.92
1425292_at	Dtna	dystrobrevin alpha	-2.48	14.82
1425309_at	Catsper2	cation channel, sperm associated 2	-1.65	11.31
1425330_a_at	Ppm1b	protein phosphatase 1B, magnesium dependent, beta isoform	-1.64	14.5
1425331_at	Zfp106	zinc finger protein 106	-1.28	14.34
1425332_at	Zfp106	zinc finger protein 106	-1.04	18.45
1425344_at	Narf	nuclear prelamin A recognition factor	-2.86	21.95
1425352_at	Rcor3	REST corepressor 3	-1.34	14.55
1425372_at	Dnajc19	DnaJ (Hsp40) homolog, subfamily C, member 19	-2.82	18.21
1425382_a_at	Aqp4	aquaporin 4	-3.5	16.61
1425394_at	BC023105	cDNA sequence BC023105	-2.04	8.13
1425399_at	Mfsd7b	major facilitator superfamily domain containing 7B	-1.39	10.23
1425400_a_at	Cited4	Cbp/p300-interacting transactivator, with Glu/Asp-rich carboxy-terminal domain, 4	-1.69	10.94
1425419_a_at	Raf1	v-raf-leukemia viral oncogene 1	-1.28	13.64
1425439_a_at	Slc41a3	solute carrier family 41, member 3	-2.87	19.28
1425440_x_at	Slc41a3	solute carrier family 41, member 3	-2.54	19.04
1425454_a_at	Il12a	interleukin 12a	-1.91	8.04
1425455_a_at	Churc1	churchill domain containing 1	-1.09	14.92
1425456_a_at	Map2k3	mitogen-activated protein kinase kinase 3	-1.59	11.77
1425487_at	Slu7	SLU7 splicing factor homolog (S. cerevisiae)	-1.15	9.25
1425491_at	Bmpr1a	bone morphogenetic protein receptor, type 1A	-1.03	8.23
1425492_at	Bmpr1a	bone morphogenetic protein receptor, type 1A	-1.58	19.53
1425493_at	Bmpr1a	bone morphogenetic protein receptor, type 1A	-1.27	12.88
1425494_s_at	Bmpr1a	bone morphogenetic protein receptor, type 1A	-1.3	15.14
1425512_at	Map2k7	mitogen-activated protein kinase kinase 7	-1.59	15.25
1425513_at	Map2k7	mitogen-activated protein kinase kinase 7	-1.75	15.03
1425529_s_at	D19Wsu162e	DNA segment, Chr 19, Wayne State University 162, expressed	-1.07	5.56
1425533_a_at	Stau2	staufen (RNA binding protein) homolog 2 (Drosophila)	-1.94	15.04
1425534_at	Stau2	staufen (RNA binding protein) homolog 2 (Drosophila)	-2.8	15.93
1425537_at	Ppm1a	protein phosphatase 1A, magnesium dependent, alpha isoform	-1.64	16.15
1425561_at	Trnt1	tRNA nucleotidyl transferase, CCA-adding, 1	-1.08	8.81
1425596_at	AI317395	expressed sequence AI317395	-2.92	18.21
1425627_x_at	Gstm1	glutathione S-transferase, mu 1	-1	9.93
1425631_at	Ppp1r3c	protein phosphatase 1, regulatory (inhibitor) subunit 3C	-3.98	10.21
1425677_a_at	Ank1	ankyrin 1, erythroid	-1.91	15.13
1425704_at	Dhrs11	dehydrogenase/reductase (SDR family) member 11	-2.12	14.42
1425710_a_at	Homer1	homer homolog 1 (Drosophila)	-2.39	16.03
1425713_a_at	Rnf146	ring finger protein 146	-1.17	11.43
1425730_at	Cacng6	calcium channel, voltage-dependent, gamma subunit 6	-3.19	18.91
1425731_at	Ankrd24	ankyrin repeat domain 24	-1.74	14.59
1425732_a_at	Mxi1	Max interacting protein 1	-1.51	10.04
1425745_a_at	Tacc2	transforming, acidic coiled-coil containing protein 2	-1.66	8.17
1425756_at	Rab40b	Rab40b, member RAS oncogene family	-1.11	10.4
1425767_a_at	Six4	sine oculis-related homeobox 4 homolog (Drosophila)	-2.18	13.28
1425773_s_at	Ube4b	ubiquitination factor E4B, UFD2 homolog (S. cerevisiae)	-2	17.93
1425777_at	Cacnb1	calcium channel, voltage-dependent, beta 1 subunit	-2.6	14.89
1425779_a_at	Tbx1	T-box 1	-2.54	11.34
1425786_a_at	Hsf4	heat shock transcription factor 4	-1.15	5.65
1425788_a_at	Echdc2	enoyl Coenzyme A hydratase domain containing 2	-1.16	10.74
1425792_a_at	Rorc	RAR-related orphan receptor gamma	-3.4	12.85
1425793_a_at	Rorc	RAR-related orphan receptor gamma	-2.83	10.01
1425826_a_at	Sorbs1	sorbin and SH3 domain containing 1	-1.83	12.21
1425847_a_at	B230120H23Rik	RIKEN cDNA B230120H23 gene	-1.96	14.5
1425848_a_at	Dusp26	dual specificity phosphatase 26 (putative)	-3.51	7.05
1425851_a_at	Amigo1	adhesion molecule with Ig like domain 1	-1.58	9.66
1425891_a_at	Grtp1	GH regulated TBC protein 1	-2.75	13.6
1425893_a_at	Fhit	fragile histidine triad gene	-1.12	8.45
1425901_at	Nfatc2	nuclear factor of activated T-cells, cytoplasmic, calcineurin-dependent 2	-1.06	7.08
1425929_a_at	Rnf14	ring finger protein 14	-1.83	12.46
1425956_a_at	Cdadc1	cytidine and dCMP deaminase domain containing 1	-1.65	16.26
1425968_s_at	Speg	SPEG complex locus	-2.47	14.12
1425981_a_at	Rbl2	retinoblastoma-like 2	-1.22	15.8
1425983_x_at	Hipk2	homeodomain interacting protein kinase 2	-1.49	9.79
1425986_a_at	Dcun1d1	DCN1, defective in cullin neddylation 1, domain containing 1 (S. cerevisiae)	-1.05	8.12
1426009_a_at	Pip5k1a	phosphatidylinositol-4-phosphate 5-kinase, type 1 alpha	-1.2	11.5
1426018_a_at	Sox6	SRY-box containing gene 6	-1.93	11.31
1426023_a_at	Rabep1	rabaptin, RAB GTPase binding effector protein 1	-1.14	10.88
1426035_at	Serinc4	serine incorporator 4	-1.87	13.21
1426043_a_at	Capn3	calpain 3	-3.25	16.86
1426044_a_at	Prkcq	protein kinase C, theta	-2.5	11.18
1426066_a_at	Dtna	dystrobrevin alpha	-2.7	17.56
1426094_at	Rhbdl1	rhomboid, veinlet-like 1 (Drosophila)	-1.79	12.41
1426108_s_at	Cacnb1	calcium channel, voltage-dependent, beta 1 subunit	-1.88	9.18
1426122_a_at	Coro6	coronin 6	-3.13	13.65
1426134_at	Trdn	triadin	-1.88	12.68
1426142_a_at	Trdn	triadin	-1.48	9.61
1426143_at	Trdn	triadin	-1.54	8.25
1426144_x_at	Trdn	triadin	-1.57	8.53
1426146_a_at	Chpt1	choline phosphotransferase 1	-2.79	20.85
1426205_at	Ppp1cb	protein phosphatase 1, catalytic subunit, beta isoform	-1.36	11.19
1426210_x_at	Parp3	poly (ADP-ribose) polymerase family, member 3	-1.06	13.32
1426211_at	Tmem161a	transmembrane protein 161A	-1.52	15.18
1426212_s_at	Tmem161a	transmembrane protein 161A	-1.23	13.02
1426216_at	Cog6	component of oligomeric golgi complex 6	-1.96	19.77
1426226_at	Dyrk1a	dual-specificity tyrosine-(Y)-phosphorylation regulated kinase 1a	-2.56	7.78
1426233_at	Map2k4	mitogen-activated protein kinase kinase 4	-1.94	17.23
1426241_a_at	Scmh1	sex comb on midleg homolog 1	-1.43	14.99
1426254_at	Tm2d1	TM2 domain containing 1	-1.36	11.89
1426258_at	Sorl1	sortilin-related receptor, LDLR class A repeats-containing	-1.76	13.48
1426264_at	Dlat	dihydrolipoamide S-acetyltransferase (E2 component of pyruvate dehydrogenase complex)	-1.58	17.34
1426265_x_at	Dlat	dihydrolipoamide S-acetyltransferase (E2 component of pyruvate dehydrogenase complex)	-1.5	16.46
1426272_at	Lmbr1	limb region 1	-1.28	15.55
1426287_at	Atxn7	ataxin 7	-1.11	10.81
1426310_at	Zdhhc5	zinc finger, DHHC domain containing 5	-1.03	9.62
1426311_s_at	Zdhhc5	zinc finger, DHHC domain containing 5	-1.09	14.42
1426325_at	Kif1c	kinesin family member 1C	-1.99	13.85
1426352_s_at			-1.66	6.81
1426358_at	Taok1	TAO kinase 1	-1.31	3.82
1426375_s_at	Oxnad1	oxidoreductase NAD-binding domain containing 1	-1.72	18.84
1426382_at	Ppm1b	protein phosphatase 1B, magnesium dependent, beta isoform	-1.75	15.39
1426383_at	Cry2	cryptochrome 2 (photolyase-like)	-1.4	9.23
1426388_s_at			-1.1	15.83
1426395_s_at	Eif3j	eukaryotic translation initiation factor 3, subunit J	-1.81	17.76
1426401_at	Ppp3ca	protein phosphatase 3, catalytic subunit, alpha isoform	-1.22	16.07
1426403_at	Actr1b	ARP1 actin-related protein 1 homolog B, centractin beta (yeast)	-1.24	12.86
1426404_a_at	Rnf11	ring finger protein 11	-1.6	18.51
1426405_at	Rnf11	ring finger protein 11	-2.56	21.62
1426424_at	Sugt1	SGT1, suppressor of G2 allele of SKP1 (S. cerevisiae)	-1.74	16.11
1426430_at	Jag2	jagged 2	-1.19	11.46
1426438_at	Ddx3y	DEAD (Asp-Glu-Ala-Asp) box polypeptide 3, Y-linked	-1.31	17.33
1426439_at	Ddx3y	DEAD (Asp-Glu-Ala-Asp) box polypeptide 3, Y-linked	-1.59	13.97
1426456_a_at	Pias2	protein inhibitor of activated STAT 2	-1.08	10.16
1426458_at	Slmap	sarcolemma associated protein	-1.3	11.18
1426460_a_at			-2.68	15.55
1426461_at			-1.57	16.91
1426462_at	Gphn	gephyrin	-1.54	16.4
1426463_at	Gphn	gephyrin	-1.78	18.6
1426464_at	Nr1d1	nuclear receptor subfamily 1, group D, member 1	-2.31	13.03
1426482_at	Prkrir	protein-kinase, interferon-inducible double stranded RNA dependent inhibitor, repressor of (P58 repressor)	-1.78	21.73
1426483_at	Prkrir	protein-kinase, interferon-inducible double stranded RNA dependent inhibitor, repressor of (P58 repressor)	-1.61	18.85
1426484_at	Ubxn4	UBX domain protein 4	-1.12	16.22
1426502_s_at	Gpt	glutamic pyruvic transaminase, soluble	-1.71	13.95
1426510_at	Sccpdh	saccharopine dehydrogenase (putative)	-1.13	15
1426516_a_at	Lpin1	lipin 1	-2.41	13.79
1426522_at	Hadhb	hydroxyacyl-Coenzyme A dehydrogenase/3-ketoacyl-Coenzyme A thiolase/enoyl-Coenzyme A hydratase (trifunctional protein), beta subunit	-1.17	18
1426575_at	Sgms1	sphingomyelin synthase 1	-1.26	12.34
1426576_at	Sgms1	sphingomyelin synthase 1	-2.22	13.44
1426581_at	Ptpmt1	protein tyrosine phosphatase, mitochondrial 1	-1.1	11.88
1426584_a_at	Sord	sorbitol dehydrogenase	-1.4	13.46
1426586_at	Slc25a11	solute carrier family 25 (mitochondrial carrier oxoglutarate carrier), member 11	-1.89	21.68
1426590_at	Gfm2	G elongation factor, mitochondrial 2	-1.95	20.17
1426591_at	Gfm2	G elongation factor, mitochondrial 2	-1.42	14.26
1426607_at			-2.33	11.49
1426618_a_at	Pomgnt1	protein O-linked mannose beta1,2-N-acetylglucosaminyltransferase	-1.03	15.67
1426640_s_at	Trib2	tribbles homolog 2 (Drosophila)	-1.38	14.25
1426647_at	9130011J15Rik	RIKEN cDNA 9130011J15 gene	-1.57	14.26
1426648_at	Mapkapk2	MAP kinase-activated protein kinase 2	-1.11	9.94
1426668_at	Slc30a9	solute carrier family 30 (zinc transporter), member 9	-1.18	17.84
1426689_s_at	Sdha	succinate dehydrogenase complex, subunit A, flavoprotein (Fp)	-1.05	20.33
1426729_at	Fam131a	family with sequence similarity 131, member A	-3.02	17.29
1426746_at	1810026J23Rik	RIKEN cDNA 1810026J23 gene	-1.22	17.61
1426752_at	Phf17	PHD finger protein 17	-1.21	16.22
1426753_at	Phf17	PHD finger protein 17	-1.52	11.74
1426764_at	Oaz2-ps	ornithine decarboxylase antizyme 2, pseudogene	-1.41	13.75
1426773_at	Mfn1	mitofusin 1	-1.83	19.07
1426811_at	Ppp2r5b	protein phosphatase 2, regulatory subunit B (B56), beta isoform	-1.43	12.54
1426819_at			-1.33	17.02
1426822_at	Rhot2	ras homolog gene family, member T2	-2.23	17.1
1426823_s_at	Psme4	proteasome (prosome, macropain) activator subunit 4	-1.05	14.67
1426824_at	Psme4	proteasome (prosome, macropain) activator subunit 4	-2.16	19.14
1426835_at	Metap1	methionyl aminopeptidase 1	-1.06	13.59
1426840_at	Ythdf3	YTH domain family 3	-1.01	10.24
1426850_a_at	Map2k6	mitogen-activated protein kinase kinase 6	-2.63	16.64
1426856_at	Hsdl2	hydroxysteroid dehydrogenase like 2	-1.86	16.58
1426857_a_at	Hsdl2	hydroxysteroid dehydrogenase like 2	-1.16	10.63
1426880_at	Etl4	enhancer trap locus 4	-2.46	17.91
1426881_at	Ube3c	ubiquitin protein ligase E3C	-1.27	10.26
1426884_at	Rmnd5a	required for meiotic nuclear division 5 homolog A (S. cerevisiae)	-1.75	21.17
1426887_at			-2.51	16.39
1426896_at	Zfp191	zinc finger protein 191	-1.95	15.9
1426902_at	Coq6	coenzyme Q6 homolog (yeast)	-1.11	12.53
1426916_at	Scrn3	secernin 3	-3.11	21.32
1426917_s_at	Scrn3	secernin 3	-2.73	20.22
1426924_at	Rc3h2	ring finger and CCCH-type zinc finger domains 2	-1.1	15.9
1426933_at	Oxsr1	oxidative-stress responsive 1	-1.16	14.66
1426934_at	Nhsl1	NHS-like 1	-1.24	7.47
1426951_at	Crim1	cysteine rich transmembrane BMP regulator 1 (chordin like)	-1.51	9.25
1426959_at	Bdh1	3-hydroxybutyrate dehydrogenase, type 1	-4.94	10.75
1426969_at			-1.7	11.8
1426976_at	Usp47	ubiquitin specific peptidase 47	-1.4	18.68
1426977_at	Usp47	ubiquitin specific peptidase 47	-1.09	10.21
1426984_at	2310067B10Rik	RIKEN cDNA 2310067B10 gene	-1.89	12.91
1426992_at	Xpr1	xenotropic and polytropic retrovirus receptor 1	-1.66	16.37
1426993_at	Xpr1	xenotropic and polytropic retrovirus receptor 1	-2.32	14.06
1426995_a_at	Gfer	growth factor, erv1 (S. cerevisiae)-like (augmenter of liver regeneration)	-1.41	13.1
1426997_at	Thra	thyroid hormone receptor alpha	-1.67	15.9
1426998_at	Zfand3	zinc finger, AN1-type domain 3	-1.57	18.41
1426999_at	Eml5	echinoderm microtubule associated protein like 5	-1.01	8.39
1427011_a_at	Lancl1	LanC (bacterial lantibiotic synthetase component C)-like 1	-1.01	11.62
1427012_at	Lancl1	LanC (bacterial lantibiotic synthetase component C)-like 1	-1.27	11.25
1427014_at	Dennd4b	DENN/MADD domain containing 4B	-1.65	16.09
1427045_at	Synpo	synaptopodin	-3.49	15.34
1427052_at	Acacb	acetyl-Coenzyme A carboxylase beta	-2.31	10.49
1427055_at	Them4	thioesterase superfamily member 4	-1.79	18.38
1427057_at	Nt5dc3	5'-nucleotidase domain containing 3	-2.02	15.87
1427066_a_at	4933439F18Rik	RIKEN cDNA 4933439F18 gene	-2.31	18.69
1427067_at	4933439F18Rik	RIKEN cDNA 4933439F18 gene	-2.79	15.94
1427068_x_at	4933439F18Rik	RIKEN cDNA 4933439F18 gene	-2.93	15.68
1427073_at	Lace1	lactation elevated 1	-1.58	14.15
1427074_at			-1.28	7.63
1427075_s_at			-1.97	14.84
1427079_at	Mapre3	microtubule-associated protein, RP/EB family, member 3	-1.44	8.05
1427084_a_at	Map4k5	mitogen-activated protein kinase kinase kinase kinase 5	-1.5	12.73
1427090_at	Zbed4	zinc finger, BED domain containing 4	-1.09	7.82
1427097_at	Wwp1	WW domain containing E3 ubiquitin protein ligase 1	-1.07	14.57
1427098_at	Wwp1	WW domain containing E3 ubiquitin protein ligase 1	-1.71	18.1
1427101_at	Metrn	meteorin, glial cell differentiation regulator	-1.65	13.53
1427104_at	Zfp612	zinc finger protein 612	-2.43	16.31
1427114_at	Ttc19	tetratricopeptide repeat domain 19	-2.14	20.97
1427138_at	Ccdc88c	coiled-coil domain containing 88C	-1.11	9.81
1427146_at	Carns1	carnosine synthase 1	-2.01	9.79
1427151_at	Qser1	glutamine and serine rich 1	-2.38	21.08
1427152_at	Qser1	glutamine and serine rich 1	-1.5	18.46
1427153_at	Bckdhb	branched chain ketoacid dehydrogenase E1, beta polypeptide	-2.04	19.47
1427166_a_at	Spg7	spastic paraplegia 7 homolog (human)	-1.31	13.13
1427169_at	Pard3b	par-3 partitioning defective 3 homolog B (C. elegans)	-1.2	13.67
1427174_at			-1.8	13.93
1427177_at	Fyco1	FYVE and coiled-coil domain containing 1	-2.06	16.13
1427188_at	Arih1	ariadne ubiquitin-conjugating enzyme E2 binding protein homolog 1 (Drosophila)	-1.39	15.76
1427191_at	Npr2	natriuretic peptide receptor 2	-1.87	18.66
1427200_at	Zranb1	zinc finger, RAN-binding domain containing 1	-2.34	21.06
1427202_at	4833442J19Rik	RIKEN cDNA 4833442J19 gene	-2.06	14.25
1427206_at	Afg3l2	AFG3(ATPase family gene 3)-like 2 (yeast)	-1.07	12.79
1427212_at	Mapkap1	mitogen-activated protein kinase associated protein 1	-1.01	15.04
1427213_at	Pfkfb1	6-phosphofructo-2-kinase/fructose-2,6-biphosphatase 1	-3.22	14.54
1427226_at	Epn2	epsin 2	-1.55	15.41
1427258_at	Trim24	tripartite motif-containing 24	-1.84	17.69
1427271_at	Zbtb44	zinc finger and BTB domain containing 44	-1.28	15.35
1427277_at	Six1	sine oculis-related homeobox 1 homolog (Drosophila)	-1.61	18.52
1427278_at	Clip4	CAP-GLY domain containing linker protein family, member 4	-2.78	14.87
1427279_at	Clip4	CAP-GLY domain containing linker protein family, member 4	-3.05	16.17
1427282_a_at	Fxn	frataxin	-1.36	16.26
1427293_a_at	Auts2	autism susceptibility candidate 2	-1.51	10.91
1427306_at	Ryr1	ryanodine receptor 1, skeletal muscle	-1.17	8.81
1427312_at	Cmya5	cardiomyopathy associated 5	-2.01	10.15
1427339_at			-3.83	13.6
1427342_at	Fastkd1	FAST kinase domains 1	-1.58	17.66
1427343_at	Rasd2	RASD family, member 2	-2.25	7.29
1427344_s_at	Rasd2	RASD family, member 2	-1.82	4.36
1427345_a_at	Sult1a1	sulfotransferase family 1A, phenol-preferring, member 1	-1.52	8.69
1427349_x_at	2810021G02Rik	RIKEN cDNA 2810021G02 gene	-1.09	8.18
1427388_at	Lrrc2	leucine rich repeat containing 2	-3.59	15.19
1427400_at	Lbx1	ladybird homeobox homolog 1 (Drosophila)	-1.82	15.69
1427414_at	Prkar2a	protein kinase, cAMP dependent regulatory, type II alpha	-3.07	11.11
1427433_s_at	Hoxa3	homeobox A3	-1.11	8.86
1427441_a_at	Suclg2	succinate-Coenzyme A ligase, GDP-forming, beta subunit	-1.4	12.18
1427445_a_at	Ttn	titin	-1.17	9.39
1427446_s_at	Ttn	titin	-1.26	9.03
1427465_at	Atp1a2	ATPase, Na+/K+ transporting, alpha 2 polypeptide	-2.71	12.21
1427468_at	Ppp3cb	protein phosphatase 3, catalytic subunit, beta isoform	-2.98	15.13
1427471_at	Fbxl3	F-box and leucine-rich repeat protein 3	-1.31	8.49
1427482_a_at	Car8	carbonic anhydrase 8	-1.1	5.01
1427485_at	Lmod1	leiomodin 1 (smooth muscle)	-1.5	10.23
1427513_at	BC024137	cDNA sequence BC024137	-1.58	14.33
1427518_at	D10627	cDNA sequence D10627	-1.04	6.21
1427520_a_at	Myh1	myosin, heavy polypeptide 1, skeletal muscle, adult	-1.19	13.82
1427522_at	Arhgap20	Rho GTPase activating protein 20	-3.27	15.27
1427529_at	Fzd9	frizzled homolog 9 (Drosophila)	-2.78	16.48
1427552_a_at	Gstz1	glutathione transferase zeta 1 (maleylacetoacetate isomerase)	-1.33	16.94
1427556_at	Mylk2	myosin, light polypeptide kinase 2, skeletal muscle	-3.32	12.67
1427562_a_at	Prkca	protein kinase C, alpha	-1.81	17.04
1427565_a_at	Abcc5	ATP-binding cassette, sub-family C (CFTR/MRP), member 5	-1.09	8.4
1427582_at	Fgf6	fibroblast growth factor 6	-2.79	12.32
1427584_at	Amot	angiomotin	-2.91	12.62
1427588_a_at	Dtna	dystrobrevin alpha	-1.82	15.57
1427591_at	Clcn1	chloride channel 1	-3.83	17.82
1427663_a_at	Clk4	CDC like kinase 4	-1.49	6.74
1427665_a_at	Nfic	nuclear factor I/C	-1.5	12.9
1427677_a_at	Sox6	SRY-box containing gene 6	-3.11	16.84
1427702_at	Zfp1	zinc finger protein 1	-1.14	16.09
1427722_at	Slc15a5	solute carrier family 15, member 5	-3.92	13.62
1427736_a_at	Ccrl2	chemokine (C-C motif) receptor-like 2	-1.77	9.74
1427759_a_at	Art5	ADP-ribosyltransferase 5	-2.2	15.04
1427768_s_at	Myl3	myosin, light polypeptide 3	-5.21	12.37
1427769_x_at	Myl3	myosin, light polypeptide 3	-4.23	12.75
1427878_at	0610010O12Rik	RIKEN cDNA 0610010O12 gene	-2.53	14.52
1427903_at			-1.2	18.29
1427910_at	Cst6	cystatin E/M	-1.32	5.81
1427915_s_at	Tceb1	transcription elongation factor B (SIII), polypeptide 1	-1.97	15.33
1427918_a_at	Rhoq	ras homolog gene family, member Q	-1.55	18.43
1427922_at	2310061C15Rik	RIKEN cDNA 2310061C15 gene	-1.81	16.91
1427937_at	2610030H06Rik	RIKEN cDNA 2610030H06 gene	-1.27	8.81
1427943_at	Acyp2	acylphosphatase 2, muscle type	-2.49	15.2
1427949_at	Rnf160	ring finger protein 160	-1.06	16.43
1427955_a_at	Deb1	differentially expressed in B16F10 1	-1.47	17.04
1427958_at	Abhd10	abhydrolase domain containing 10	-1.35	17.11
1427969_s_at	Zfp654	zinc finger protein 654	-2.28	13.41
1427978_at	4732418C07Rik	RIKEN cDNA 4732418C07 gene	-1.11	13.12
1427979_at	4732418C07Rik	RIKEN cDNA 4732418C07 gene	-1.69	13.1
1427984_at	Senp6	SUMO/sentrin specific peptidase 6	-2.72	20.79
1427989_at	Amhr2	anti-Mullerian hormone type 2 receptor	-2.29	14.58
1427990_at	Usp45	ubiquitin specific petidase 45	-1.09	7.93
1427991_s_at	Usp45	ubiquitin specific petidase 45	-1.05	9.92
1427992_a_at	Rab12	RAB12, member RAS oncogene family	-1.77	17.98
1428000_at	Tmem60	transmembrane protein 60	-1.36	18.06
1428014_at	Hist1h4h	histone cluster 1, H4h	-3.73	20.3
1428025_s_at	Pitpnc1	phosphatidylinositol transfer protein, cytoplasmic 1	-2.43	19.12
1428071_at	1110038D17Rik	RIKEN cDNA 1110038D17 gene	-1.21	10.79
1428075_at	Ndufb4	NADH dehydrogenase (ubiquinone) 1 beta subcomplex 4	-1.14	19.21
1428076_s_at	Ndufb4	NADH dehydrogenase (ubiquinone) 1 beta subcomplex 4	-1.62	19.29
1428078_at	Rnft1	ring finger protein, transmembrane 1	-1.22	8.2
1428081_at	Klhl21	kelch-like 21 (Drosophila)	-2.26	18.38
1428091_at	Klhl7	kelch-like 7 (Drosophila)	-2.06	16.85
1428108_x_at	Tmcc2	transmembrane and coiled-coil domains 2	-1.85	17.32
1428111_at	Slc38a4	solute carrier family 38, member 4	-2.8	13.36
1428117_x_at			-1.18	13.17
1428123_at	Fam125b	family with sequence similarity 125, member B	-1.46	10.5
1428134_at	Coq9	coenzyme Q9 homolog (yeast)	-2.33	18.56
1428143_a_at	Pnpla2	patatin-like phospholipase domain containing 2	-1.72	14.97
1428145_at	Acaa2	acetyl-Coenzyme A acyltransferase 2 (mitochondrial 3-oxoacyl-Coenzyme A thiolase)	-1.54	16.14
1428146_s_at	Acaa2	acetyl-Coenzyme A acyltransferase 2 (mitochondrial 3-oxoacyl-Coenzyme A thiolase)	-1.33	16.59
1428151_x_at	Ccbl1	cysteine conjugate-beta lyase 1	-2.83	21.58
1428158_at	Akt1s1	AKT1 substrate 1 (proline-rich)	-1.53	15.18
1428159_s_at	Ndufab1	NADH dehydrogenase (ubiquinone) 1, alpha/beta subcomplex, 1	-1.4	19.61
1428160_at	Ndufab1	NADH dehydrogenase (ubiquinone) 1, alpha/beta subcomplex, 1	-1.01	18.94
1428163_at	Sar1b	SAR1 gene homolog B (S. cerevisiae)	-1.63	15.96
1428170_at	Zfp180	zinc finger protein 180	-1.25	14.05
1428179_at	Ndufv2	NADH dehydrogenase (ubiquinone) flavoprotein 2	-1.02	16.48
1428183_at			-1.89	7.31
1428193_at			-1.26	14.07
1428194_at			-1.36	17.99
1428198_at	Adal	adenosine deaminase-like	-2.13	18.15
1428235_at	Sdhd	succinate dehydrogenase complex, subunit D, integral membrane protein	-1.22	17.43
1428245_at	G6pc3	glucose 6 phosphatase, catalytic, 3	-1.05	11.5
1428266_at	Myl3	myosin, light polypeptide 3	-4.98	12.65
1428271_at	Acbd4	acyl-Coenzyme A binding domain containing 4	-1.09	12.5
1428287_at	Cul5	cullin 5	-2.34	18.94
1428288_at	Klf9	Kruppel-like factor 9	-2.05	17.72
1428289_at	Klf9	Kruppel-like factor 9	-2.24	18.3
1428290_at	Mipep	mitochondrial intermediate peptidase	-1.96	18.85
1428293_at	Bod1	biorientation of chromosomes in cell division 1	-1.44	13.89
1428295_at	Synpo2l	synaptopodin 2-like	-1.57	13.37
1428299_at			-1.37	17.52
1428308_at	Pdrg1	p53 and DNA damage regulated 1	-1.15	15.43
1428311_at	Ccdc6	coiled-coil domain containing 6	-1.14	14.69
1428317_at	Fundc2	FUN14 domain containing 2	-3.31	21.92
1428321_at	Eml1	echinoderm microtubule associated protein like 1	-1.75	13.34
1428323_at	Gpd2	glycerol phosphate dehydrogenase 2, mitochondrial	-2.16	17.57
1428327_at	Trak1	trafficking protein, kinesin binding 1	-1.34	15.19
1428332_at	Pik3ip1	phosphoinositide-3-kinase interacting protein 1	-2.5	15.01
1428342_at	Rcor3	REST corepressor 3	-1.73	14.52
1428343_at	Rcor3	REST corepressor 3	-1.38	9.21
1428352_at	Arrdc2	arrestin domain containing 2	-2.01	5
1428357_at	2610019F03Rik	RIKEN cDNA 2610019F03 gene	-2.62	16.56
1428371_at	Ttbk2	tau tubulin kinase 2	-1.2	9.06
1428403_at	Fbrsl1	fibrosin-like 1	-1.28	16.61
1428410_at	Naa50	N(alpha)-acetyltransferase 50, NatE catalytic subunit	-1.63	19.32
1428411_at	1700020I14Rik	RIKEN cDNA 1700020I14 gene	-1.53	18.48
1428430_at	Rgmb	RGM domain family, member B	-2.32	11.51
1428433_at	Hipk2	homeodomain interacting protein kinase 2	-1.21	14.91
1428440_at	Slc25a12	solute carrier family 25 (mitochondrial carrier, Aralar), member 12	-2.24	19.95
1428441_at	Cisd2	CDGSH iron sulfur domain 2	-1.21	17.9
1428443_a_at	Rap1gap	Rap1 GTPase-activating protein	-1.5	9.94
1428444_at	Asb2	ankyrin repeat and SOCS box-containing 2	-2.83	11.44
1428454_at	Bcas3	breast carcinoma amplified sequence 3	-1.33	14.45
1428462_at	Ppp2r5e	protein phosphatase 2, regulatory subunit B (B56), epsilon isoform	-1.53	11.6
1428463_a_at	Ppp2r5e	protein phosphatase 2, regulatory subunit B (B56), epsilon isoform	-1.15	11.82
1428465_at	Tmem147	transmembrane protein 147	-1.04	16
1428471_at	Sorbs1	sorbin and SH3 domain containing 1	-1.83	15.3
1428473_at	Ppp3cb	protein phosphatase 3, catalytic subunit, beta isoform	-1.11	18.13
1428474_at	Ppp3cb	protein phosphatase 3, catalytic subunit, beta isoform	-2.5	22.76
1428495_at	2410003K15Rik	RIKEN cDNA 2410003K15 gene	-1.44	16.46
1428503_a_at	Nkiras1	NFKB inhibitor interacting Ras-like protein 1	-2.22	18.57
1428510_at			-1.76	17.79
1428513_at	Calcoco1	calcium binding and coiled coil domain 1	-1.69	17.25
1428515_at	Zswim7	zinc finger, SWIM-type containing 7	-1.74	15.57
1428516_a_at	Alkbh7	alkB, alkylation repair homolog 7 (E. coli)	-1.5	18.4
1428519_at	2610528E23Rik	RIKEN cDNA 2610528E23 gene	-2.26	19.69
1428536_at	Kcng4	potassium voltage-gated channel, subfamily G, member 4	-4.49	12.99
1428543_at	Ppat	phosphoribosyl pyrophosphate amidotransferase	-1.04	8.08
1428545_at	0610007L01Rik	RIKEN cDNA 0610007L01 gene	-1.38	7.58
1428546_at	Syncrip	synaptotagmin binding, cytoplasmic RNA interacting protein	-1.04	16.24
1428556_at	Pigy	phosphatidylinositol glycan anchor biosynthesis, class Y	-1.7	15.97
1428557_a_at	Osgepl1	O-sialoglycoprotein endopeptidase-like 1	-2.22	20.71
1428558_at	Osgepl1	O-sialoglycoprotein endopeptidase-like 1	-2.63	18.5
1428571_at	Col9a1	collagen, type IX, alpha 1	-2.66	11.04
1428576_at	Hif1an	hypoxia-inducible factor 1, alpha subunit inhibitor	-1.93	15.79
1428586_at	Tmem41b	transmembrane protein 41B	-1.09	8.34
1428592_s_at	Usp38	ubiquitin specific peptidase 38	-1.28	14.1
1428594_at	Ralgapa1	Ral GTPase activating protein, alpha subunit 1	-1.33	15.18
1428603_at	Glcci1	glucocorticoid induced transcript 1	-1.51	14.86
1428607_at	Araf	v-raf murine sarcoma 3611 viral oncogene homolog	-2.6	19.84
1428613_at	Ldhd	lactate dehydrogenase D	-2.82	14.06
1428614_at	Ldhd	lactate dehydrogenase D	-2.79	12.36
1428622_at	Depdc6	DEP domain containing 6	-1.11	7.86
1428631_a_at	Uqcrc2	ubiquinol cytochrome c reductase core protein 2	-1.39	19.95
1428646_at			-2.14	13.03
1428647_at			-1.29	12.75
1428650_at	Tns1	tensin 1	-1.18	15.27
1428651_at	Klhl24	kelch-like 24 (Drosophila)	-1.47	13.99
1428652_at	0610010F05Rik	RIKEN cDNA 0610010F05 gene	-1.06	12.68
1428659_at	Phf7	PHD finger protein 7	-1.17	11.88
1428681_at	Gm608	predicted gene 608	-1.09	7.58
1428682_at	Zc3h6	zinc finger CCCH type containing 6	-1.79	8.81
1428692_at			-1.05	11.19
1428693_at	2610044O15Rik	RIKEN cDNA 2610044O15 gene	-2.46	19.4
1428695_at	Khnyn	KH and NYN domain containing	-2.05	17.17
1428698_at	Dpp8	dipeptidylpeptidase 8	-1.25	15.57
1428699_at	Sms	spermine synthase	-3.09	11.97
1428704_at	Zfp661	zinc finger protein 661	-1.24	9.55
1428722_at	Ckmt2	creatine kinase, mitochondrial 2	-2.75	13.1
1428725_at	Pias2	protein inhibitor of activated STAT 2	-1.86	22.82
1428732_at	1700008J07Rik	RIKEN cDNA 1700008J07 gene	-1.52	13.58
1428739_at	Enho	energy homeostasis associated	-1.24	4.73
1428745_a_at	2310003L22Rik	RIKEN cDNA 2310003L22 gene	-1.88	18.27
1428750_at	Cdc42ep2	CDC42 effector protein (Rho GTPase binding) 2	-1.37	13.38
1428751_at	Pacrg	PARK2 co-regulated	-1.28	8.16
1428756_at	Aasdhppt	aminoadipate-semialdehyde dehydrogenase-phosphopantetheinyl transferase	-1.27	13.91
1428766_at	Rnmtl1	RNA methyltransferase like 1	-1.29	14.18
1428769_at	Tatdn3	TatD DNase domain containing 3	-1.03	8.76
1428779_at	Zbtb41	zinc finger and BTB domain containing 41 homolog	-1.43	13.43
1428782_a_at	Uqcrc1	ubiquinol-cytochrome c reductase core protein 1	-1.4	20.12
1428783_at	Prkar2a	protein kinase, cAMP dependent regulatory, type II alpha	-2.06	16.8
1428785_at	Amotl1	angiomotin-like 1	-1.8	15.84
1428788_at	Pgp	phosphoglycolate phosphatase	-2.06	18.96
1428791_at	Ube2h	ubiquitin-conjugating enzyme E2H	-1.3	11.62
1428803_at	Acot6	acyl-CoA thioesterase 6	-1.32	13.58
1428811_at	Wfikkn2	WAP, follistatin/kazal, immunoglobulin, kunitz and netrin domain containing 2	-2.98	15.3
1428835_at	Myh14	myosin, heavy polypeptide 14	-2.02	8.26
1428836_at	2300009A05Rik	RIKEN cDNA 2300009A05 gene	-1.41	12.09
1428864_at	5530400B01Rik	RIKEN cDNA 5530400B01 gene	-3.11	16.06
1428878_a_at			-2.45	16.95
1428880_at	Sdhaf2	succinate dehydrogenase complex assembly factor 2	-1.05	12.61
1428891_at	Parm1	prostate androgen-regulated mucin-like protein 1	-1.78	8.88
1428899_at	Tmem182	transmembrane protein 182	-1.85	14.73
1428900_s_at	Mett5d1	methyltransferase 5 domain containing 1	-1.68	13.15
1428901_at	Dtwd2	DTW domain containing 2	-1.59	16.5
1428915_at	Sirt5	sirtuin 5 (silent mating type information regulation 2 homolog) 5 (S. cerevisiae)	-2.04	19.07
1428916_s_at	Sirt5	sirtuin 5 (silent mating type information regulation 2 homolog) 5 (S. cerevisiae)	-1.96	18.25
1428917_at	Stx17	syntaxin 17	-1.65	18.22
1428926_at	1110003O08Rik	RIKEN cDNA 1110003O08 gene	-2.71	13.51
1428929_s_at	Slc25a26	solute carrier family 25 (mitochondrial carrier, phosphate carrier), member 26	-1.94	16.99
1428931_a_at	Parp6	poly (ADP-ribose) polymerase family, member 6	-1.4	15.89
1428943_at			-1.55	16.07
1428948_at	Kcnma1	potassium large conductance calcium-activated channel, subfamily M, alpha member 1	-2.55	19.8
1428953_at	Otud7b	OTU domain containing 7B	-1.95	21.04
1428956_at	Tmem177	transmembrane protein 177	-2.34	18.89
1428970_at	Naa50	N(alpha)-acetyltransferase 50, NatE catalytic subunit	-1.02	12.62
1428974_s_at	Lztfl1	leucine zipper transcription factor-like 1	-1.22	10.05
1428978_at	2900009J20Rik	RIKEN cDNA 2900009J20 gene	-2.59	19.36
1428979_at	Mtf1	metal response element binding transcription factor 1	-1.16	11.45
1428991_at			-4.02	15.68
1429021_at	Epha4	Eph receptor A4	-1.21	5.8
1429024_at	Rbm20	RNA binding motif protein 20	-2.13	15.11
1429026_at	Hexim2	hexamthylene bis-acetamide inducible 2	-1.39	13.15
1429046_at	Smurf2	SMAD specific E3 ubiquitin protein ligase 2	-1.14	5.37
1429047_at	Rtf1	Rtf1, Paf1/RNA polymerase II complex component, homolog (S. cerevisiae)	-1.19	15.96
1429053_at	1110012J17Rik	RIKEN cDNA 1110012J17 gene	-1.69	13
1429061_at			-1.13	14.95
1429062_at	Kif16b	kinesin family member 16B	-2.26	15.23
1429063_s_at	Kif16b	kinesin family member 16B	-1.95	18.65
1429069_at	Stub1	STIP1 homology and U-Box containing protein 1	-1.46	14.91
1429071_at	Me3	malic enzyme 3, NADP(+)-dependent, mitochondrial	-4.2	15.96
1429073_at	2210015D19Rik	RIKEN cDNA 2210015D19 gene	-2.66	20.69
1429083_at	Agl	amylo-1,6-glucosidase, 4-alpha-glucanotransferase	-2.54	16.48
1429084_at	Vezf1	vascular endothelial zinc finger 1	-2.39	20.58
1429085_at	Vezf1	vascular endothelial zinc finger 1	-1.22	15.78
1429096_at	2810455D13Rik	RIKEN cDNA 2810455D13 gene	-1.75	15.79
1429107_at	Ubr3	ubiquitin protein ligase E3 component n-recognin 3	-1.81	16.08
1429108_at	Msl2	male-specific lethal 2 homolog (Drosophila)	-1.31	13.77
1429110_a_at	Nsun4	NOL1/NOP2/Sun domain family, member 4	-1.34	15.57
1429115_at	2010003O02Rik	RIKEN cDNA 2010003O02 gene	-1.52	14.45
1429120_at	Lnp	limb and neural patterns	-2.84	17.6
1429122_a_at	1700040I03Rik	RIKEN cDNA 1700040I03 gene	-1.16	12.64
1429131_at			-1.87	17.22
1429139_at	Otud7b	OTU domain containing 7B	-1.36	15.82
1429141_at	Neurl2	neuralized-like 2 (Drosophila)	-1.84	13.17
1429144_at	Gpcpd1	glycerophosphocholine phosphodiesterase GDE1 homolog (S. cerevisiae)	-2.83	17.28
1429146_at	Svip	small VCP/p97-interacting protein	-3.01	20.89
1429162_at	1500015A07Rik	RIKEN cDNA 1500015A07 gene	-1.29	12.61
1429164_at	Prss36	protease, serine, 36	-1.76	18.01
1429178_at			-1.6	13.12
1429186_a_at	Cdadc1	cytidine and dCMP deaminase domain containing 1	-1.11	11.34
1429188_at	Cox11	COX11 homolog, cytochrome c oxidase assembly protein (yeast)	-1.52	16.61
1429195_at	Apol6	apolipoprotein L 6	-2.72	12.84
1429201_at	Cyld	cylindromatosis (turban tumor syndrome)	-1.24	10.14
1429202_at	2610019N06Rik	RIKEN cDNA 2610019N06 gene	-1.25	10.12
1429205_at	Mllt3	myeloid/lymphoid or mixed-lineage leukemia (trithorax homolog, Drosophila); translocated to, 3	-2.59	16.13
1429212_a_at	Lrrc51	leucine rich repeat containing 51	-1.51	14.47
1429213_at	2310030N02Rik	RIKEN cDNA 2310030N02 gene	-2.27	19.53
1429217_at	Zfp655	zinc finger protein 655	-1.18	11.21
1429223_a_at	Hfe2	hemochromatosis type 2 (juvenile) (human homolog)	-2.19	11.45
1429226_at	2310014F06Rik	RIKEN cDNA 2310014F06 gene	-3.23	16.66
1429258_at	A030001D20Rik	RIKEN cDNA A030001D20 gene	-1.22	10.66
1429259_a_at	1190007I07Rik	RIKEN cDNA 1190007I07 gene	-2.06	18.3
1429260_at	1190007I07Rik	RIKEN cDNA 1190007I07 gene	-2.85	19.78
1429280_at	Col22a1	collagen, type XXII, alpha 1	-2.67	11.6
1429281_at	2610008E11Rik	RIKEN cDNA 2610008E11 gene	-1.24	14.85
1429296_at	Rab10	RAB10, member RAS oncogene family	-1.89	15.86
1429300_at	Ankrd9	ankyrin repeat domain 9	-2.53	13.52
1429317_at	Qrsl1	glutaminyl-tRNA synthase (glutamine-hydrolyzing)-like 1	-1.95	18.8
1429318_a_at	Qk	quaking	-1.28	10.95
1429329_at	Cox10	COX10 homolog, cytochrome c oxidase assembly protein, heme A: farnesyltransferase (yeast)	-1.73	14.86
1429348_at	Sema3c	sema domain, immunoglobulin domain (Ig), short basic domain, secreted, (semaphorin) 3C	-1.9	15.08
1429351_at	Klhl24	kelch-like 24 (Drosophila)	-1.83	14.84
1429356_s_at			-1.49	12.36
1429363_at	Vps37a	vacuolar protein sorting 37A (yeast)	-1.52	16.49
1429371_at	Zfp788	zinc finger protein 788	-1.65	12.13
1429389_at	Setmar	SET domain and mariner transposase fusion gene	-1.49	16.32
1429410_at			-2.07	16.74
1429413_at	Cpm	carboxypeptidase M	-1.67	10.92
1429419_at	2310007A19Rik	RIKEN cDNA 2310007A19Rik	-2.87	16.84
1429425_at	Rnf139	ring finger protein 139	-1.23	12.39
1429429_s_at	Pcmtd1	protein-L-isoaspartate (D-aspartate) O-methyltransferase domain containing 1	-1.84	20.33
1429430_at	Pcmtd1	protein-L-isoaspartate (D-aspartate) O-methyltransferase domain containing 1	-2.39	20.95
1429431_at	Ikzf5	IKAROS family zinc finger 5	-1.4	13.35
1429434_at	Pik3ca	phosphatidylinositol 3-kinase, catalytic, alpha polypeptide	-1.9	12.59
1429435_x_at	Pik3ca	phosphatidylinositol 3-kinase, catalytic, alpha polypeptide	-1.83	12.75
1429438_at	Bcor	BCL6 interacting corepressor	-1.05	9.26
1429442_at	Rpusd2	RNA pseudouridylate synthase domain containing 2	-1.88	11.58
1429449_at			-1.73	14.2
1429453_a_at			-1.39	17.85
1429458_at	2410127L17Rik	RIKEN cDNA 2410127L17 gene	-1.97	20.53
1429463_at	Prkaa2	protein kinase, AMP-activated, alpha 2 catalytic subunit	-3.59	16.9
1429464_at	Prkaa2	protein kinase, AMP-activated, alpha 2 catalytic subunit	-4.14	18.68
1429474_at	Ptgr2	prostaglandin reductase 2	-2.08	10.57
1429484_at			-1.34	13.71
1429486_at	Pfkfb2	6-phosphofructo-2-kinase/fructose-2,6-biphosphatase 2	-1.77	7.46
1429505_at	Nbeal1	neurobeachin like 1	-1.44	15.95
1429508_at	2310057M21Rik	RIKEN cDNA 2310057M21 gene	-1.13	8.22
1429509_at	Lsm12	LSM12 homolog (S. cerevisiae)	-1.36	2.89
1429515_at	Ubr2	ubiquitin protein ligase E3 component n-recognin 2	-1.5	19.84
1429521_at	Alkbh8	alkB, alkylation repair homolog 8 (E. coli)	-1.5	15.42
1429533_at	Immt	inner membrane protein, mitochondrial	-2.01	15.86
1429534_a_at	Immt	inner membrane protein, mitochondrial	-1.71	15.47
1429535_at	Armc8	armadillo repeat containing 8	-1	10.6
1429539_at	Bcl2l13	BCL2-like 13 (apoptosis facilitator)	-2.36	19.9
1429552_at	Wdr16	WD repeat domain 16	-1.66	8.98
1429555_at	Cldnd1	claudin domain containing 1	-1.29	8.55
1429556_at	Tead1	TEA domain family member 1	-1.7	18.35
1429560_at	Zfp422-rs1	zinc finger protein 422, related sequence 1	-1.01	7.95
1429566_a_at	Hipk2	homeodomain interacting protein kinase 2	-1.14	8.54
1429579_at	6330407I18Rik	RIKEN cDNA 6330407I18 gene	-1.41	7.38
1429584_at	Mynn	myoneurin	-1.09	10.82
1429585_s_at	Mynn	myoneurin	-1.11	15.84
1429594_at			-1.07	11.77
1429598_at	2310042D19Rik	RIKEN cDNA 2310042D19 gene	-5.15	17.93
1429607_at	Trak2	trafficking protein, kinesin binding 2	-1.86	14.18
1429613_at	Dusp28	dual specificity phosphatase 28	-1.73	6.57
1429615_at	Zfp91	zinc finger protein 91	-1.24	18.57
1429619_a_at	8430406I07Rik	RIKEN cDNA 8430406I07 gene	-1.19	12.25
1429621_at	Cand2	cullin-associated and neddylation-dissociated 2 (putative)	-1.86	13.61
1429622_at	Cand2	cullin-associated and neddylation-dissociated 2 (putative)	-2.72	15.91
1429633_at	Lcor	ligand dependent nuclear receptor corepressor	-1.29	9.5
1429639_at	Gpcpd1	glycerophosphocholine phosphodiesterase GDE1 homolog (S. cerevisiae)	-1.79	10.71
1429650_at	Stk40	serine/threonine kinase 40	-1.18	7.29
1429667_at	Pou4f1	POU domain, class 4, transcription factor 1	-2.15	13.09
1429691_at	Ptprg	protein tyrosine phosphatase, receptor type, G	-1.86	15.82
1429710_at	Styx	serine/threonine/tyrosine interaction protein	-2.17	15.7
1429711_at	Styx	serine/threonine/tyrosine interaction protein	-1.8	18.18
1429722_at	Zbtb4	zinc finger and BTB domain containing 4	-1.2	16.51
1429723_at	6330409N04Rik	RIKEN cDNA 6330409N04 gene	-1.71	15.52
1429726_at	Slc16a9	solute carrier family 16 (monocarboxylic acid transporters), member 9	-1.51	6.02
1429727_at	Slc16a9	solute carrier family 16 (monocarboxylic acid transporters), member 9	-1.52	5.99
1429735_at	Qk	quaking	-2.25	19.95
1429736_at	Qk	quaking	-2.98	19.89
1429752_x_at	Clip4	CAP-GLY domain containing linker protein family, member 4	-2.19	13
1429765_at	Fam101b	family with sequence similarity 101, member B	-1.21	4.21
1429767_at	2810013P06Rik	RIKEN cDNA 2810013P06 gene	-1.62	16.16
1429768_at	Dtna	dystrobrevin alpha	-2.92	17.97
1429778_at	Optn	optineurin	-2.65	17.71
1429779_at	Eif2c4	eukaryotic translation initiation factor 2C, 4	-1.34	12.01
1429783_at	Pdlim5	PDZ and LIM domain 5	-1.85	14.93
1429796_at	Kalrn	kalirin, RhoGEF kinase	-1.78	11.03
1429819_at	Nmnat1	nicotinamide nucleotide adenylyltransferase 1	-2.99	19.63
1429823_at	Sgcg	sarcoglycan, gamma (dystrophin-associated glycoprotein)	-3.46	18.46
1429830_a_at	Cd59a	CD59a antigen	-2.08	14.13
1429836_at	Uggt2	UDP-glucose glycoprotein glucosyltransferase 2	-1.82	16.18
1429839_a_at	Yaf2	YY1 associated factor 2	-1.07	12.66
1429862_at			-2.7	13.7
1429866_at	Ahnak	AHNAK nucleoprotein (desmoyokin)	-1.47	6.62
1429867_at	4933424C08Rik	RIKEN cDNA 4933424C08 gene	-1.45	12.51
1429870_at	Tnik	TRAF2 and NCK interacting kinase	-1.71	7.72
1429887_at	Nos1	nitric oxide synthase 1, neuronal	-3.56	12.78
1429888_a_at	Hspb2	heat shock protein 2	-1.84	12.29
1429899_at			-2.78	14.79
1429910_at	March5	membrane-associated ring finger (C3HC4) 5	-1.65	9.23
1429918_at	Arhgap20	Rho GTPase activating protein 20	-3.71	14.84
1429939_at	Ppp6r3	protein phosphatase 6, regulatory subunit 3	-1.83	17.41
1429940_at	Cdc73	cell division cycle 73, Paf1/RNA polymerase II complex component, homolog (S. cerevisiae)	-1.75	18.07
1429985_at			-3.34	17.84
1430036_at	2310015B20Rik	RIKEN cDNA 2310015B20 gene	-3.14	14.71
1430037_at	Snx27	sorting nexin family member 27	-1.06	4.64
1430038_at	Gphn	gephyrin	-2.48	19.57
1430046_at	Otud3	OTU domain containing 3	-1.05	7.63
1430071_at			-1.99	17.37
1430134_a_at	Yars2	tyrosyl-tRNA synthetase 2 (mitochondrial)	-1.36	9.18
1430168_at	Cstad	CSA-conditional, T cell activation-dependent protein	-1.17	7.38
1430176_at	Kbtbd13	kelch repeat and BTB (POZ) domain containing 13	-4.26	19.91
1430205_a_at	Cdc37l1	cell division cycle 37 homolog (S. cerevisiae)-like 1	-1.86	18.73
1430210_at	Pgpep1l	pyroglutamyl-peptidase I-like	-1.45	9.61
1430241_at	Fbxl17	F-box and leucine-rich repeat protein 17	-3.54	13.6
1430286_s_at	Gm14057	predicted gene 14057	-1.15	9.34
1430287_s_at	Hemk1	HemK methyltransferase family member 1	-1.12	9.2
1430292_a_at	1810030N24Rik	RIKEN cDNA 1810030N24 gene	-1.43	15.39
1430303_at	Ccdc41	coiled-coil domain containing 41	-2.1	15.9
1430307_a_at	Me1	malic enzyme 1, NADP(+)-dependent, cytosolic	-2.63	15.97
1430316_at	Ispd	isoprenoid synthase domain containing	-1.12	8.06
1430326_s_at	Uqcrq	ubiquinol-cytochrome c reductase, complex III subunit VII	-1.23	15.2
1430345_at	5530402H23Rik	RIKEN cDNA 5530402H23 gene	-1.36	11.9
1430348_at			-3.78	16.72
1430375_a_at			-1.9	14.29
1430382_at	Pex1	peroxisomal biogenesis factor 1	-1.64	15.16
1430392_at	9530086O07Rik	RIKEN cDNA 9530086O07 gene	-2.17	11.58
1430462_at	2310002L09Rik	RIKEN cDNA 2310002L09 gene	-3.41	16.52
1430522_a_at	Vamp5	vesicle-associated membrane protein 5	-1.63	9.38
1430527_a_at	Rnf167	ring finger protein 167	-1.14	14.78
1430535_at	Tsc22d2	TSC22 domain family, member 2	-1.07	11.38
1430546_at	Cryzl1	crystallin, zeta (quinone reductase)-like 1	-1.05	11.33
1430615_at	Ttll7	tubulin tyrosine ligase-like family, member 7	-2.04	14.4
1430648_at	Scn2b	sodium channel, voltage-gated, type II, beta	-1.53	14.61
1430650_at			-1.19	16.37
1430651_s_at			-1.07	12.26
1430652_at	9030612E09Rik	RIKEN cDNA 9030612E09 gene	-1.96	16.96
1430656_a_at	Asnsd1	asparagine synthetase domain containing 1	-1.32	19.35
1430657_at	1810034E14Rik	RIKEN cDNA 1810034E14 gene	-1.59	12.35
1430674_at	1700016C15Rik	RIKEN cDNA 1700016C15 gene	-2.78	14.6
1430686_at	4833418N02Rik	RIKEN cDNA 4833418N02 gene	-2.52	15.29
1430738_at			-3.01	15.89
1430776_s_at	Ankrd24	ankyrin repeat domain 24	-1.54	14.36
1430777_a_at			-1.14	9.95
1430786_at	1110002E22Rik	RIKEN cDNA 1110002E22 gene	-1.43	15.22
1430787_at	2310050B05Rik	RIKEN cDNA 2310050B05 gene	-2.97	15.14
1430841_at	3300002P13Rik	RIKEN cDNA 3300002P13 gene	-2.94	17.93
1430849_a_at	Cgrrf1	cell growth regulator with ring finger domain 1	-2.2	16.38
1430850_x_at	Cgrrf1	cell growth regulator with ring finger domain 1	-1.72	15.39
1430856_at	Pex11c	peroxisomal biogenesis factor 11 gamma	-1	6.86
1430869_a_at	Habp4	hyaluronic acid binding protein 4	-1.17	17.01
1430885_at	Myadml2	myeloid-associated differentiation marker-like 2	-2.8	17.17
1430896_s_at	Nudt7	nudix (nucleoside diphosphate linked moiety X)-type motif 7	-1.96	13.09
1430901_at	1700003F17Rik	RIKEN cDNA 1700003F17 gene	-2.23	17.63
1430976_a_at	Mrpl9	mitochondrial ribosomal protein L9	-1.06	8.77
1430989_a_at	1700020I14Rik	RIKEN cDNA 1700020I14 gene	-1.5	17.7
1430990_s_at	Mrpl44	mitochondrial ribosomal protein L44	-1.54	10.56
1430992_s_at	Cisd2	CDGSH iron sulfur domain 2	-1.97	19.53
1431002_x_at	Fahd2a	fumarylacetoacetate hydrolase domain containing 2A	-2.03	18.27
1431018_at	1810013L24Rik	RIKEN cDNA 1810013L24 gene	-1.65	6.49
1431028_a_at	Pank1	pantothenate kinase 1	-1.97	13.95
1431032_at	Agl	amylo-1,6-glucosidase, 4-alpha-glucanotransferase	-2.31	13.42
1431033_x_at	Agl	amylo-1,6-glucosidase, 4-alpha-glucanotransferase	-2.23	12.93
1431039_at	Otud4	OTU domain containing 4	-1.1	7.53
1431043_at	Kbtbd5	kelch repeat and BTB (POZ) domain containing 5	-1.45	7.68
1431050_at	Rps6ka5	ribosomal protein S6 kinase, polypeptide 5	-2.35	19.91
1431058_at	Htatsf1	HIV TAT specific factor 1	-1.01	9.96
1431059_x_at	Htatsf1	HIV TAT specific factor 1	-1.15	11.51
1431063_at	Ganc	glucosidase, alpha; neutral C	-2.27	15.63
1431067_at	2210012G02Rik	RIKEN cDNA 2210012G02 gene	-1.6	15.73
1431068_at	Rmnd5a	required for meiotic nuclear division 5 homolog A (S. cerevisiae)	-2.25	15.15
1431074_a_at	Pitpnc1	phosphatidylinositol transfer protein, cytoplasmic 1	-2.62	17.59
1431083_a_at	1810014B01Rik	RIKEN cDNA 1810014B01 gene	-3.42	20.25
1431084_x_at	1810014B01Rik	RIKEN cDNA 1810014B01 gene	-3.52	22.09
1431098_at	Clip1	CAP-GLY domain containing linker protein 1	-1.95	15.93
1431126_a_at	0610011F06Rik	RIKEN cDNA 0610011F06 gene	-1.89	18.25
1431131_s_at	A630007B06Rik	RIKEN cDNA A630007B06 gene	-1.18	16.88
1431149_at	B430105A11Rik	RIKEN cDNA B430105A11 gene	-1.58	4.53
1431189_a_at	Fahd2a	fumarylacetoacetate hydrolase domain containing 2A	-2.07	16.63
1431190_x_at	Fahd2a	fumarylacetoacetate hydrolase domain containing 2A	-2.12	18.43
1431197_at	Atl2	atlastin GTPase 2	-2.46	15.12
1431199_at	Ggnbp1	gametogenetin binding protein 1	-3.82	19.1
1431208_a_at			-1.14	6.8
1431220_at	2810416G20Rik	RIKEN cDNA 2810416G20 gene	-2.4	19.19
1431222_at	Tiam2	T-cell lymphoma invasion and metastasis 2	-2.32	18.99
1431231_at	Hist1h3f	histone cluster 1, H3f	-1.8	17.99
1431255_at			-2.24	13.8
1431261_at	Clic5	chloride intracellular channel 5	-3.2	13.24
1431274_a_at			-1.68	10.96
1431280_at	AI597468	expressed sequence AI597468	-2.71	14.27
1431281_at	Dysfip1	dysferlin interacting protein 1	-1.52	3.1
1431292_a_at	Twf2	twinfilin, actin-binding protein, homolog 2 (Drosophila)	-1.71	13.37
1431293_a_at	Cldnd1	claudin domain containing 1	-1.19	7.84
1431302_a_at	Nudt7	nudix (nucleoside diphosphate linked moiety X)-type motif 7	-1.73	15.27
1431323_at	Lztfl1	leucine zipper transcription factor-like 1	-2.21	16.34
1431328_at	Ppp1cb	protein phosphatase 1, catalytic subunit, beta isoform	-1.18	12.78
1431335_a_at	Wfdc1	WAP four-disulfide core domain 1	-2.5	16.61
1431340_a_at	Ncrna00081	non-protein coding RNA 81	-1.91	18.59
1431354_a_at	Fars2	phenylalanine-tRNA synthetase 2 (mitochondrial)	-1.05	13.39
1431382_a_at	Clip4	CAP-GLY domain containing linker protein family, member 4	-3.02	15.56
1431413_at	Ramp1	receptor (calcitonin) activity modifying protein 1	-3.65	17.51
1431431_a_at	Nfs1	nitrogen fixation gene 1 (S. cerevisiae)	-1.42	9.42
1431475_a_at	Hoxa10	homeobox A10	-1.84	11.77
1431507_a_at	Synj2bp	synaptojanin 2 binding protein	-1.07	13.3
1431572_at	2310015K22Rik	RIKEN cDNA 2310015K22 gene	-2.65	15.58
1431665_a_at	Timm8b	translocase of inner mitochondrial membrane 8 homolog b (yeast)	-1.68	16.4
1431675_a_at	Gtf2i	general transcription factor II I	-1.33	13.7
1431701_a_at	Pdzk1	PDZ domain containing 1	-1.48	9.32
1431714_at	2310015D24Rik	RIKEN cDNA 2310015D24 gene	-2.76	11.3
1431726_a_at	Tmem80	transmembrane protein 80	-1.9	13.08
1431734_a_at	Dnajb4	DnaJ (Hsp40) homolog, subfamily B, member 4	-1.76	14.11
1431751_a_at	Mpped2	metallophosphoesterase domain containing 2	-2.7	13.42
1431756_at	4930516B21Rik	RIKEN cDNA 4930516B21 gene	-2.79	16.65
1431774_a_at	Lyrm1	LYR motif containing 1	-1.95	15.77
1431885_a_at	Mus81	MUS81 endonuclease homolog (yeast)	-1.23	12.23
1431890_a_at	Mllt3	myeloid/lymphoid or mixed-lineage leukemia (trithorax homolog, Drosophila); translocated to, 3	-2.68	16.62
1431928_at	Ttn	titin	-2.43	14.72
1431929_a_at	Stx17	syntaxin 17	-1.17	14.63
1431936_a_at	Neu2	neuraminidase 2	-3.14	13.36
1431951_a_at	Usp16	ubiquitin specific peptidase 16	-1.23	17.93
1431972_a_at	Gcap14	granule cell antiserum positive 14	-1.01	12.1
1431980_a_at	As3mt	arsenic (+3 oxidation state) methyltransferase	-1.14	14.99
1431997_at	3000002C10Rik	RIKEN cDNA 3000002C10 gene	-1.62	10.69
1432001_at	Zmynd17	zinc finger, MYND domain containing 17	-2.47	10.27
1432016_a_at	Idh3a	isocitrate dehydrogenase 3 (NAD+) alpha	-1.74	20.58
1432073_at	1700113I22Rik	RIKEN cDNA 1700113I22 gene	-2.19	16.66
1432080_s_at	Myst1	MYST histone acetyltransferase 1	-1.45	17.63
1432107_at	2310010M20Rik	RIKEN cDNA 2310010M20 gene	-4.27	15.84
1432143_a_at	Hbp1	high mobility group box transcription factor 1	-1.19	12.13
1432144_a_at	Rchy1	ring finger and CHY zinc finger domain containing 1	-1.24	20.77
1432158_a_at	Trappc2	trafficking protein particle complex 2	-1.18	18.29
1432211_a_at	Fbxo9	f-box protein 9	-1.59	12.44
1432232_at			-2	10.55
1432271_a_at	Dcun1d5	DCN1, defective in cullin neddylation 1, domain containing 5 (S. cerevisiae)	-1.31	12.32
1432280_at	2310007L24Rik	RIKEN cDNA 2310007L24 gene	-2.1	12.08
1432289_a_at	Jsrp1	junctional sarcoplasmic reticulum protein 1	-1.97	12.43
1432332_a_at	Nudt19	nudix (nucleoside diphosphate linked moiety X)-type motif 19	-1.46	14.2
1432349_a_at	Sync	syncoilin	-1.28	9.72
1432385_a_at	Agtpbp1	ATP/GTP binding protein 1	-1.4	14.52
1432411_a_at	Fbxw2	F-box and WD-40 domain protein 2	-1.59	10.08
1432419_a_at	2700078K21Rik	RIKEN cDNA 2700078K21 gene	-1.14	11.78
1432420_a_at	2310002L09Rik	RIKEN cDNA 2310002L09 gene	-3.74	16.35
1432431_s_at	Macrod2	MACRO domain containing 2	-2.53	20.67
1432436_a_at	Ak3	adenylate kinase 3	-1.51	14.43
1432472_a_at	Mccc2	methylcrotonoyl-Coenzyme A carboxylase 2 (beta)	-2.17	11.54
1432509_at	5033430I15Rik	RIKEN cDNA 5033430I15 gene	-1.41	11.41
1432554_at	2310040G07Rik	RIKEN cDNA 2310040G07 gene	-2.94	18.12
1432562_at	1110006G14Rik	RIKEN cDNA 1110006G14 gene	-2.54	19.43
1432640_at	4633401L03Rik	RIKEN cDNA 4633401L03 gene	-1.25	10.33
1432686_at	4833406M21Rik	RIKEN cDNA 4833406M21 gene	-2.79	9.09
1433023_at	2310068G24Rik	RIKEN cDNA 2310068G24 gene	-2.97	9.63
1433273_at	Nkain1	Na+/K+ transporting ATPase interacting 1	-1.85	14.06
1433436_s_at			-1.29	14.05
1433448_at	Slc25a44	solute carrier family 25, member 44	-1.03	12.93
1433449_at			-1.16	11.04
1433453_a_at	Abtb2	ankyrin repeat and BTB (POZ) domain containing 2	-1.95	13.01
1433454_at	Abtb2	ankyrin repeat and BTB (POZ) domain containing 2	-1.89	13.36
1433457_s_at	Grsf1	G-rich RNA sequence binding factor 1	-1.38	21.04
1433460_at	Ttc7b	tetratricopeptide repeat domain 7B	-1.72	17.5
1433464_at	Ipo13	importin 13	-1.62	11.61
1433470_a_at	Immt	inner membrane protein, mitochondrial	-1.24	18.12
1433486_at	Clcn3	chloride channel 3	-1.18	14.23
1433493_at	Fam73b	family with sequence similarity 73, member B	-1.05	9.13
1433498_at			-1.25	11.04
1433503_at	Ptgr2	prostaglandin reductase 2	-1.07	13.59
1433509_s_at	Reep1	receptor accessory protein 1	-2.15	15.57
1433526_at	Klhl8	kelch-like 8 (Drosophila)	-1.99	16.36
1433532_a_at	Mbp	myelin basic protein	-1.98	2.69
1433544_at	Stradb	STE20-related kinase adaptor beta	-2.08	16.56
1433545_s_at	Acad11	acyl-Coenzyme A dehydrogenase family, member 11	-2.47	21.34
1433557_at			-1.7	13.73
1433558_at	Dab2ip	disabled homolog 2 (Drosophila) interacting protein	-1.37	14.07
1433586_at	Rgmb	RGM domain family, member B	-1.49	21.04
1433587_at	Rgmb	RGM domain family, member B	-1.72	19.68
1433590_at			-2.75	18.39
1433592_at	Calm1	calmodulin 1	-1.41	14.22
1433603_at			-1.02	17.62
1433605_at	Inpp5a	inositol polyphosphate-5-phosphatase A	-1.51	13.49
1433615_at	Tmem117	transmembrane protein 117	-2.69	14.78
1433619_at	AI894139	expressed sequence AI894139	-1.14	5.76
1433623_at			-1.24	9.8
1433628_at	Coq10a	coenzyme Q10 homolog A (yeast)	-3.28	19.73
1433643_at	Cacna2d1	calcium channel, voltage-dependent, alpha2/delta subunit 1	-2.1	14.3
1433648_at	Spag9	sperm associated antigen 9	-1.26	15.14
1433657_at			-1.16	8.64
1433664_at	Ube2q2	ubiquitin-conjugating enzyme E2Q (putative) 2	-1.35	4.11
1433668_at	Pnrc1	proline-rich nuclear receptor coactivator 1	-1.2	13.88
1433672_at	Trmt2b	TRM2 tRNA methyltransferase 2 homolog B (S. cerevisiae)	-1.31	11.36
1433681_x_at	Capn3	calpain 3	-2.55	14.15
1433682_at	Arhgef17	Rho guanine nucleotide exchange factor (GEF) 17	-1.4	13.49
1433691_at			-1.93	8.51
1433720_s_at	Chchd10	coiled-coil-helix-coiled-coil-helix domain containing 10	-2.65	14.37
1433725_at	Acvr1b	activin A receptor, type 1B	-1.26	11.06
1433742_at			-1.53	13.29
1433743_at	Dach1	dachshund 1 (Drosophila)	-1.36	6.78
1433744_at	Lrtm2	leucine-rich repeats and transmembrane domains 2	-2.55	6.6
1433760_a_at	Rhbdd3	rhomboid domain containing 3	-1.24	11.21
1433762_at			-2.81	16.13
1433763_at			-1.02	14.58
1433773_at	Rrm2b	ribonucleotide reductase M2 B (TP53 inducible)	-1.74	18.43
1433783_at	Ldb3	LIM domain binding 3	-1.26	9.27
1433811_at	Mllt6	myeloid/lymphoid or mixed-lineage leukemia (trithorax homolog, Drosophila); translocated to, 6	-1.2	14.93
1433818_at	Agpat3	1-acylglycerol-3-phosphate O-acyltransferase 3	-1.38	14.12
1433819_s_at	Agpat3	1-acylglycerol-3-phosphate O-acyltransferase 3	-1.18	12.01
1433824_x_at	Grsf1	G-rich RNA sequence binding factor 1	-1.05	18.75
1433827_at			-1.43	9.59
1433828_at			-1.67	9.17
1433834_at	March6	membrane-associated ring finger (C3HC4) 6	-1.52	17.34
1433836_a_at	8430408G22Rik	RIKEN cDNA 8430408G22 gene	-1.54	4.01
1433837_at	8430408G22Rik	RIKEN cDNA 8430408G22 gene	-1.61	4.14
1433851_at	Ppp4r2	protein phosphatase 4, regulatory subunit 2	-1.01	14.2
1433858_at	Lrrc28	leucine rich repeat containing 28	-1.33	14.83
1433869_at	Zxdc	ZXD family zinc finger C	-1.01	13.85
1433875_at	4732418C07Rik	RIKEN cDNA 4732418C07 gene	-1.46	22.12
1433891_at	Lgr4	leucine-rich repeat-containing G protein-coupled receptor 4	-2.67	20.49
1433902_at	Kbtbd8	kelch repeat and BTB (POZ) domain containing 8	-1.79	12.94
1433903_at			-1.09	10.22
1433905_at			-1	11.14
1433907_at	Pknox2	Pbx/knotted 1 homeobox 2	-1.17	13
1433915_s_at			-1.21	18.88
1433918_at			-1.29	15.2
1433919_at	Asb4	ankyrin repeat and SOCS box-containing 4	-2.88	12.68
1433921_s_at	Dph3	DPH3 homolog (KTI11, S. cerevisiae)	-1.75	19.76
1433931_at	C030046I01Rik	RIKEN cDNA C030046I01 gene	-1.36	8.39
1433932_x_at	C030046I01Rik	RIKEN cDNA C030046I01 gene	-1.31	8.69
1433934_at			-1.29	7.07
1433944_at	Hectd2	HECT domain containing 2	-2.28	12.68
1433957_at	C030048B08Rik	RIKEN cDNA C030048B08 gene	-1.2	10.54
1433965_at			-2.43	17.24
1433970_at	Bola3	bolA-like 3 (E. coli)	-1.75	17.46
1433971_at	Camta1	calmodulin binding transcription activator 1	-3.51	14.36
1433972_at	Camta1	calmodulin binding transcription activator 1	-3.6	16.51
1433982_at	Usp28	ubiquitin specific peptidase 28	-1.45	11.02
1433986_at	BC024659	cDNA sequence BC024659	-1.51	21.41
1434002_at	Foxn3	forkhead box N3	-1.57	20.31
1434008_at	Scn4b	sodium channel, type IV, beta	-3.11	11.76
1434032_at			-1.22	6.59
1434033_at	Tle1	transducin-like enhancer of split 1, homolog of Drosophila E(spl)	-1.4	13.09
1434037_s_at	Kat2b	K(lysine) acetyltransferase 2B	-1.28	15.96
1434043_a_at	Repin1	replication initiator 1	-1.2	14.98
1434044_at	Repin1	replication initiator 1	-1.29	16.82
1434056_a_at	Ndufb6	NADH dehydrogenase (ubiquinone) 1 beta subcomplex, 6	-1.03	15.09
1434057_at	Ndufb6	NADH dehydrogenase (ubiquinone) 1 beta subcomplex, 6	-1.38	21.15
1434072_at	Smcr7	Smith-Magenis syndrome chromosome region, candidate 7 homolog (human)	-1.49	17.85
1434075_at	BC030336	cDNA sequence BC030336	-1.43	7.63
1434076_at	Wdr37	WD repeat domain 37	-1.14	15.23
1434077_at	Wdr37	WD repeat domain 37	-1.67	10.7
1434093_at	Lysmd4	LysM, putative peptidoglycan-binding, domain containing 4	-1.05	10.22
1434095_at	Hk3	hexokinase 3	-1.16	6.58
1434096_at	Slc4a4	solute carrier family 4 (anion exchanger), member 4	-3.04	16.11
1434099_at	Ppargc1a	peroxisome proliferative activated receptor, gamma, coactivator 1 alpha	-4.12	17.99
1434100_x_at	Ppargc1a	peroxisome proliferative activated receptor, gamma, coactivator 1 alpha	-4.11	18.79
1434101_at	Nfib	nuclear factor I/B	-1.46	9.34
1434102_at	Nfib	nuclear factor I/B	-1.09	13.56
1434105_at	Epm2aip1	EPM2A (laforin) interacting protein 1	-1.69	16.97
1434106_at	Epm2aip1	EPM2A (laforin) interacting protein 1	-2.06	17.04
1434115_at	Cdh13	cadherin 13	-1.35	15.51
1434117_at	Tceb3	transcription elongation factor B (SIII), polypeptide 3	-1.28	16.04
1434118_at	Mul1	mitochondrial ubiquitin ligase activator of NFKB 1	-1.27	11.91
1434119_at	D2Wsu81e	DNA segment, Chr 2, Wayne State University 81, expressed	-1.53	14.92
1434133_s_at	Dcaf8	DDB1 and CUL4 associated factor 8	-2.46	19.05
1434135_at	B3galnt2	UDP-GalNAc:betaGlcNAc beta 1,3-galactosaminyltransferase, polypeptide 2	-1.48	11.9
1434138_at	Prune	prune homolog (Drosophila)	-1.66	16.27
1434141_at	Gucy1a3	guanylate cyclase 1, soluble, alpha 3	-1.82	6.51
1434143_at	Atmin	ATM interactor	-1.1	11.17
1434150_a_at	Mettl7a1	methyltransferase like 7A1	-1.83	15.74
1434151_at	Mettl7a1	methyltransferase like 7A1	-1.71	14.34
1434155_a_at	2310061I04Rik	RIKEN cDNA 2310061I04 gene	-1.59	16
1434161_at	Lin52	lin-52 homolog (C. elegans)	-1.34	11.16
1434166_at	9330151L19Rik	RIKEN cDNA 9330151L19 gene	-1.28	12.67
1434168_at	Peo1	progressive external ophthalmoplegia 1 (human)	-1.12	12.82
1434178_at	Mll3	myeloid/lymphoid or mixed-lineage leukemia 3	-1.12	5.15
1434180_at	Fermt2	fermitin family homolog 2 (Drosophila)	-1.39	19.51
1434190_at	Sms	spermine synthase	-1.29	13.13
1434196_at	Wdr61	WD repeat domain 61	-3.05	16.85
1434202_a_at	Fam107a	family with sequence similarity 107, member A	-1.95	4.94
1434206_s_at	Ppp2r5c	protein phosphatase 2, regulatory subunit B (B56), gamma isoform	-1.13	10.04
1434210_s_at	Lrig1	leucine-rich repeats and immunoglobulin-like domains 1	-2.65	18.63
1434213_x_at	Ndufs8	NADH dehydrogenase (ubiquinone) Fe-S protein 8	-1.05	17.49
1434216_a_at			-1.53	16.61
1434221_at	Mical3	microtubule associated monoxygenase, calponin and LIM domain containing 3	-1.53	13.63
1434228_at	Pdp1	pyruvate dehyrogenase phosphatase catalytic subunit 1	-1.95	15.29
1434229_a_at			-1.47	18.87
1434235_at	Slc20a2	solute carrier family 20, member 2	-1.33	12.64
1434243_s_at	Tomm70a	translocase of outer mitochondrial membrane 70 homolog A (yeast)	-1.37	7.96
1434262_at			-1.39	12.58
1434264_at			-1.92	9.79
1434265_s_at			-2.03	11.95
1434266_at	Fam185a	family with sequence similarity 185, member A	-1.33	12.78
1434269_at			-1.3	16.32
1434282_at			-2.36	20.94
1434290_at	Gtdc1	glycosyltransferase-like domain containing 1	-1.51	17.88
1434305_at	U2af1l4	U2 small nuclear RNA auxiliary factor 1-like 4	-1.01	13.93
1434307_at	Tmem64	transmembrane protein 64	-2.74	18
1434329_s_at	Adipor2	adiponectin receptor 2	-1.17	16.99
1434340_at	Uqcr10	ubiquinol-cytochrome c reductase, complex III subunit X	-2.3	17.53
1434341_x_at	Uqcr10	ubiquinol-cytochrome c reductase, complex III subunit X	-2.09	16.91
1434354_at	Maob	monoamine oxidase B	-2.65	17.37
1434355_at	Zfp617	zinc finger protein 617	-1.11	9.69
1434370_s_at	Cryab	crystallin, alpha B	-1.94	13.13
1434374_at	Fam168a	family with sequence similarity 168, member A	-1.17	12.72
1434375_at	Fam168a	family with sequence similarity 168, member A	-1.08	15.66
1434383_at	Pja2	praja 2, RING-H2 motif containing	-1.31	15.23
1434384_at	Nrip1	nuclear receptor interacting protein 1	-1.04	3.35
1434385_at	Tom1l2	target of myb1-like 2 (chicken)	-1.69	15.32
1434404_at	Fam73a	family with sequence similarity 73, member A	-1.27	8.9
1434405_at	Fnip1	folliculin interacting protein 1	-1.4	7.08
1434419_s_at			-1.19	13.93
1434427_a_at	Rnf157	ring finger protein 157	-1.63	11.03
1434439_at	Gsk3b	glycogen synthase kinase 3 beta	-1.98	16.9
1434441_at			-1.48	16.74
1434442_at	Stbd1	starch binding domain 1	-1.03	5.76
1434446_at			-1.9	19.94
1434449_at	Aqp4	aquaporin 4	-5.8	15.18
1434451_at			-1.48	18.44
1434454_at			-2.67	18.76
1434455_at	Fbxo44	F-box protein 44	-1.83	13.21
1434465_x_at	Vldlr	very low density lipoprotein receptor	-2.25	9.67
1434469_at	Otud4	OTU domain containing 4	-1.55	5.37
1434474_at			-1.17	8.27
1434477_at	Heca	headcase homolog (Drosophila)	-1.17	11.04
1434478_at	Heca	headcase homolog (Drosophila)	-1.15	19.35
1434480_at	4930402E16Rik	RIKEN cDNA 4930402E16 gene	-3.43	22.89
1434485_a_at			-1.31	15.27
1434486_x_at			-1.19	14.84
1434487_at	Mef2d	myocyte enhancer factor 2D	-1.44	16.53
1434499_a_at	Ldhb	lactate dehydrogenase B	-2.21	13.61
1434511_at	Phkb	phosphorylase kinase beta	-2.46	16.78
1434516_at	Pstk	phosphoseryl-tRNA kinase	-1.93	17.12
1434520_at	Sc5d	sterol-C5-desaturase (fungal ERG3, delta-5-desaturase) homolog (S. cerevisae)	-2.13	16.17
1434535_at	Krt222	keratin 222	-2.27	13.46
1434537_at			-2.08	16.58
1434542_at	Gpt2	glutamic pyruvate transaminase (alanine aminotransferase) 2	-3.08	15.41
1434549_at	Rab11a	RAB11a, member RAS oncogene family	-1.19	8.05
1434553_at	Tmem56	transmembrane protein 56	-3.23	12.96
1434560_at	Wdtc1	WD and tetratricopeptide repeats 1	-1.94	15.19
1434565_at	Cgrrf1	cell growth regulator with ring finger domain 1	-1.56	16.91
1434568_at			-1.28	10.15
1434579_x_at	Ndufs8	NADH dehydrogenase (ubiquinone) Fe-S protein 8	-1.03	14.93
1434580_at	Enpp4	ectonucleotide pyrophosphatase/phosphodiesterase 4	-1.9	17.78
1434581_at			-1.14	9.95
1434592_at			-1.73	9.35
1434596_at	Gm15440	predicted gene 15440	-2.08	8.16
1434611_at	Rnf123	ring finger protein 123	-1.46	12.68
1434613_at	1810013L24Rik	RIKEN cDNA 1810013L24 gene	-1.14	15.51
1434621_at	Tmem204	transmembrane protein 204	-1.52	11.69
1434625_at	4930432O21Rik	RIKEN cDNA 4930432O21 gene	-2.01	17.18
1434626_at	Rpusd3	RNA pseudouridylate synthase domain containing 3	-1.3	11.55
1434631_at			-1.21	11.18
1434633_at	Crebbp	CREB binding protein	-1.07	14.48
1434639_at			-1.13	7.6
1434647_at			-2.87	17.45
1434657_at			-1.4	14.62
1434662_at			-1.58	19.05
1434663_at	Mzt1	mitotic spindle organizing protein 1	-1.56	15.01
1434664_at	Mzt1	mitotic spindle organizing protein 1	-1.21	15.06
1434666_at			-1.96	15.95
1434671_at	B230337E12Rik	RIKEN cDNA B230337E12 gene	-2.42	19.79
1434681_at	Txlng	taxilin gamma	-1.33	14.31
1434682_at	Zfp770	zinc finger protein 770	-2.14	17.48
1434687_at			-1.21	13.91
1434689_at	Zfp637	zinc finger protein 637	-1.08	13.96
1434715_at	1600014C10Rik	RIKEN cDNA 1600014C10 gene	-1.99	18.98
1434717_at			-2.36	18.23
1434718_at			-2.91	16.88
1434720_at			-2.46	16.95
1434722_at			-1.98	9.33
1434723_at	E130307A14Rik	RIKEN cDNA E130307A14 gene	-1.4	14.23
1434735_at	Hlf	hepatic leukemia factor	-2.23	11.22
1434736_at	Hlf	hepatic leukemia factor	-2.76	10.62
1434738_at			-3.04	20
1434766_at			-2.78	15.61
1434771_at			-2.27	17.83
1434781_at			-1.04	13.74
1434786_at	Ppp1r12b	protein phosphatase 1, regulatory (inhibitor) subunit 12B	-2.11	15.08
1434792_at	2010320M18Rik	RIKEN cDNA 2010320M18 gene	-1.15	10.68
1434796_at	Vamp4	vesicle-associated membrane protein 4	-1.47	15.47
1434802_s_at			-1.37	9.05
1434817_s_at			-1.8	13.02
1434826_at	Rfesd	Rieske (Fe-S) domain containing	-1.97	16.95
1434834_at	Socs7	suppressor of cytokine signaling 7	-1.92	18.86
1434847_at	Cnnm4	cyclin M4	-1.45	11.6
1434863_at	Dnajc18	DnaJ (Hsp40) homolog, subfamily C, member 18	-1.39	16.61
1434869_at	Tdrd3	tudor domain containing 3	-1.62	21.14
1434870_at	2810004N23Rik	RIKEN cDNA 2810004N23 gene	-1.47	15.15
1434879_at			-1.38	15.08
1434884_at	Mtdh	metadherin	-1.21	16.2
1434886_at	Opa3	optic atrophy 3 (human)	-1.36	14.4
1434890_at	Opa1	optic atrophy 1 homolog (human)	-1.27	19.43
1434893_at			-2.98	13.72
1434904_at			-1.47	19.25
1434909_at	Rragd	Ras-related GTP binding D	-1.92	13.9
1434914_at	Rab6b	RAB6B, member RAS oncogene family	-1.64	14.63
1434916_at	Vkorc1l1	vitamin K epoxide reductase complex, subunit 1-like 1	-1.16	13.7
1434918_at	Sox6	SRY-box containing gene 6	-2.79	14.48
1434931_at	Neo1	neogenin	-1.7	19.59
1434934_at	Atpaf1	ATP synthase mitochondrial F1 complex assembly factor 1	-1.98	19.03
1434946_at	Dnajc27	DnaJ (Hsp40) homolog, subfamily C, member 27	-3.04	20.17
1434947_at	1110002L01Rik	RIKEN cDNA 1110002L01 gene	-2.38	18.01
1434948_at	Rab11fip2	RAB11 family interacting protein 2 (class I)	-1.46	13.16
1434950_a_at			-1.17	8.32
1434956_at	Rnf170	ring finger protein 170	-1.63	17.68
1434960_at	Taf9b	TAF9B RNA polymerase II, TATA box binding protein (TBP)-associated factor	-1.17	10.51
1434961_at	Asb1	ankyrin repeat and SOCS box-containing 1	-1.62	20.2
1434962_x_at	Ccl27a	chemokine (C-C motif) ligand 27A	-1.98	14.49
1434964_at	Amz2	archaelysin family metallopeptidase 2	-1.61	16.18
1434977_at	4933403F05Rik	RIKEN cDNA 4933403F05 gene	-2.68	24.92
1434978_at	4933403F05Rik	RIKEN cDNA 4933403F05 gene	-2.3	21.9
1434979_at	4933403F05Rik	RIKEN cDNA 4933403F05 gene	-1.86	13.22
1434994_at	Nit1	nitrilase 1	-1.4	16.41
1434996_at	Slc25a16	solute carrier family 25 (mitochondrial carrier, Graves disease autoantigen), member 16	-1.88	16.7
[truncated: 2,177 more rows]

## Sheet: Gly vs. Sham 3dpi UP-REGULATED
Probeset ID	Gene Symbol	Gene Name	Glycerol_3.days - Sham_14.days_logFC	Glycerol_3.days - Sham_14.days_log.adj.P.Val
1415671_at	Atp6v0d1	ATPase, H+ transporting, lysosomal V0 subunit D1	1.15	15.13
1415675_at	Dpm2	dolichol-phosphate (beta-D) mannosyltransferase 2	1.33	20.94
1415680_at	Anapc1	anaphase promoting complex subunit 1	1.11	17.72
1415741_at	Tmem165	transmembrane protein 165	1.2	14.63
1415745_a_at	Dscr3	Down syndrome critical region gene 3	1.41	18.68
1415746_at	Cic	capicua homolog (Drosophila)	1.36	16.91
1415760_s_at	Atox1	ATX1 (antioxidant protein 1) homolog 1 (yeast)	1.04	17.44
1415765_at	Hnrnpul2	heterogeneous nuclear ribonucleoprotein U-like 2	1.09	19.68
1415771_at	Ncl	nucleolin	1.22	18.95
1415779_s_at	Actg1	actin, gamma, cytoplasmic 1	1.42	14.28
1415780_a_at	Armcx2	armadillo repeat containing, X-linked 2	3.03	20.48
1415787_at	Ganab	alpha glucosidase 2 alpha neutral subunit	1.67	16.78
1415806_at	Plat	plasminogen activator, tissue	1.43	9.13
1415810_at	Uhrf1	ubiquitin-like, containing PHD and RING finger domains, 1	5.54	24.82
1415814_at	Atp6v1b2	ATPase, H+ transporting, lysosomal V1 subunit B2	1.31	17.62
1415820_x_at	Nono	non-POU-domain-containing, octamer binding protein	1.14	16.87
1415824_at	Scd1	stearoyl-Coenzyme A desaturase 1	1.24	5.16
1415826_at	Atp6v1h	ATPase, H+ transporting, lysosomal V1 subunit H	1.37	12.37
1415827_a_at			2.4	16.88
1415828_a_at			3.35	20.27
1415832_at	Agtr2	angiotensin II receptor, type 2	1.8	4.18
1415836_at	Aldh18a1	aldehyde dehydrogenase 18 family, member A1	2.22	14.68
1415849_s_at	Stmn1	stathmin 1	3.55	23.02
1415850_at	Rasa3	RAS p21 protein activator 3	2.22	20.99
1415851_a_at	Impdh2	inosine 5'-phosphate dehydrogenase 2	1.02	15.69
1415856_at	Emb	embigin	4.93	20.85
1415857_at	Emb	embigin	4.57	18.96
1415860_at	Kpna2	karyopherin (importin) alpha 2	2.12	20.69
1415869_a_at	Trim28	tripartite motif-containing 28	1.77	19.6
1415871_at	Tgfbi	transforming growth factor, beta induced	3.26	20.19
1415877_at	Dpysl3	dihydropyrimidinase-like 3	3.37	18.21
1415889_a_at	Hsp90b1	heat shock protein 90, beta (Grp94), member 1	1.5	11.57
1415890_at	Papss1	3'-phosphoadenosine 5'-phosphosulfate synthase 1	1.62	16.33
1415892_at	Sgpl1	sphingosine phosphate lyase 1	3.64	25.29
1415899_at	Junb	Jun-B oncogene	1.42	5.97
1415901_at	Plod3	procollagen-lysine, 2-oxoglutarate 5-dioxygenase 3	2.04	17.64
1415903_at	Slc38a1	solute carrier family 38, member 1	3.7	21.42
1415907_at	Ccnd3	cyclin D3	1.64	13.8
1415914_at	Hnrnpab	heterogeneous nuclear ribonucleoprotein A/B	1.07	20.19
1415919_at	Npdc1	neural proliferation, differentiation and control gene 1	1.37	12.18
1415922_s_at	Marcksl1	MARCKS-like 1	4.04	18.87
1415923_at	Ndn	necdin	1.69	12.09
1415936_at	Bcar3	breast cancer anti-estrogen resistance 3	1.02	6.91
1415943_at	Sdc1	syndecan 1	2.26	14.81
1415944_at	Sdc1	syndecan 1	1.52	7.73
1415945_at	Mcm5	minichromosome maintenance deficient 5, cell division cycle 46 (S. cerevisiae)	5.49	26.77
1415947_at	Creg1	cellular repressor of E1A-stimulated genes 1	1.54	19.18
1415951_at	Fkbp10	FK506 binding protein 10	4.14	22.53
1415961_at	Itm2c	integral membrane protein 2C	1.88	20.63
1415971_at			1.63	13.7
1415972_at			2.11	9.07
1415973_at			1.49	12.51
1415975_at	Carhsp1	calcium regulated heat stable protein 1	1.82	16.58
1415976_a_at	Carhsp1	calcium regulated heat stable protein 1	2.67	18.73
1415977_at	Isyna1	myo-inositol 1-phosphate synthase A1	2.99	17.64
1415978_at	Tubb3	tubulin, beta 3	3.61	19.43
1415983_at	Lcp1	lymphocyte cytosolic protein 1	4.99	23.41
1415985_at	Sf3b3	splicing factor 3b, subunit 3	1.75	22.45
1415989_at	Vcam1	vascular cell adhesion molecule 1	2.88	15.5
1415993_at	Sqle	squalene epoxidase	1.48	12.27
1415995_at	Casp6	caspase 6	1.93	17.54
1416001_a_at	Cotl1	coactosin-like 1 (Dictyostelium)	3.25	22.69
1416002_x_at	Cotl1	coactosin-like 1 (Dictyostelium)	4.09	22.5
1416004_at	Ywhah	tyrosine 3-monooxygenase/tryptophan 5-monooxygenase activation protein, eta polypeptide	1.22	16.56
1416006_at	Mdk	midkine	1.63	9.97
1416010_a_at	Ehd1	EH-domain containing 1	1.12	10.05
1416011_x_at	Ehd1	EH-domain containing 1	1.04	8.28
1416013_at	Pld3	phospholipase D family, member 3	3.58	25.73
1416016_at	Tap1	transporter 1, ATP-binding cassette, sub-family B (MDR/TAP)	4.02	19.95
1416021_a_at	Fabp5	fatty acid binding protein 5, epidermal	2.11	19.53
1416022_at	Fabp5	fatty acid binding protein 5, epidermal	3.68	19.79
1416027_at	Pdcd6	programmed cell death 6	1.21	15.16
1416028_a_at	Hn1	hematological and neurological expressed sequence 1	1.19	17.54
1416030_a_at	Mcm7	minichromosome maintenance deficient 7 (S. cerevisiae)	2.95	23.46
1416031_s_at	Mcm7	minichromosome maintenance deficient 7 (S. cerevisiae)	2.88	25.18
1416035_at	Hif1a	hypoxia inducible factor 1, alpha subunit	1.18	9.94
1416038_at	Snd1	staphylococcal nuclease and tudor domain containing 1	1.25	10.01
1416042_s_at	Nasp	nuclear autoantigenic sperm protein (histone-binding)	2.28	18.83
1416045_a_at	Smarcb1	SWI/SNF related, matrix associated, actin dependent regulator of chromatin, subfamily b, member 1	1.49	20.18
1416046_a_at	Fuca2	fucosidase, alpha-L- 2, plasma	1.12	11.46
1416048_at	Phc2	polyhomeotic-like 2 (Drosophila)	1.19	15.51
1416051_at	C2	complement component 2 (within H-2S)	1.46	6.56
1416059_at	Sec23b	SEC23B (S. cerevisiae)	1.4	20.46
1416066_at	Cd9	CD9 antigen	1.52	6.16
1416069_at	Pfkp	phosphofructokinase, platelet	2.55	18.42
1416076_at	Ccnb1	cyclin B1	3.71	19.86
1416080_at	Adam15	a disintegrin and metallopeptidase domain 15 (metargidin)	1.82	16.35
1416087_at	Ap1s1	adaptor protein complex AP-1, sigma 1	2.16	24.05
1416096_at	Vipar	VPS33B interacting protein, apical-basolateral polarity regulator	1.98	17.71
1416102_at	Ywhaz	tyrosine 3-monooxygenase/tryptophan 5-monooxygenase activation protein, zeta polypeptide	1.6	5.7
1416103_at	Ywhaz	tyrosine 3-monooxygenase/tryptophan 5-monooxygenase activation protein, zeta polypeptide	1.09	5.87
1416104_at	Mpdu1	mannose-P-dolichol utilization defect 1	2.44	23.46
1416108_a_at	Tmed3	transmembrane emp24 domain containing 3	1.88	19.42
1416109_at	Fuca1	fucosidase, alpha-L- 1, tissue	1.41	14.73
1416111_at	Cd83	CD83 antigen	3.74	12.01
1416112_at	Cox8a	cytochrome c oxidase, subunit VIIIa	1.49	18.58
1416118_at	Trim59	tripartite motif-containing 59	5.09	25.08
1416119_at	Txn1	thioredoxin 1	1.11	22.62
1416120_at	Rrm2	ribonucleotide reductase M2	4.77	26.05
1416121_at	Lox	lysyl oxidase	3.68	15.25
1416136_at	Mmp2	matrix metallopeptidase 2	1.45	11.11
1416155_at	Hmgb3	high mobility group box 3	1.84	16.53
1416165_at	Rab31	RAB31, member RAS oncogene family	2.42	17.94
1416166_a_at	Prdx4	peroxiredoxin 4	3	20.8
1416167_at	Prdx4	peroxiredoxin 4	2.82	19.94
1416168_at	Serpinf1	serine (or cysteine) peptidase inhibitor, clade F, member 1	1.6	15.41
1416177_at	Rbmxrt	RNA binding motif protein, X chromosome retrogene	1.55	15.59
1416184_s_at	Hmga1	high mobility group AT-hook 1	1.31	16.08
1416189_a_at	Sec61a1	Sec61 alpha 1 subunit (S. cerevisiae)	2.58	21.78
1416200_at	Il33	interleukin 33	2.49	15.46
1416205_at	Glb1	galactosidase, beta 1	4.29	25.06
1416206_at	Sipa1	signal-induced proliferation associated gene 1	2.08	17.16
1416211_a_at	Ptn	pleiotrophin	1.23	3.41
1416214_at	Mcm4	minichromosome maintenance deficient 4 homolog (S. cerevisiae)	2.68	25.16
1416221_at	Fstl1	follistatin-like 1	2.4	11.28
1416226_at	Arpc1b	actin related protein 2/3 complex, subunit 1B	3.35	23.46
1416227_at	Arpc1b	actin related protein 2/3 complex, subunit 1B	2.1	21.8
1416234_at	Lrrc59	leucine rich repeat containing 59	1.26	16.15
1416235_at	Lrrc59	leucine rich repeat containing 59	2.37	19.72
1416239_at	Ass1	argininosuccinate synthetase 1	2.58	18.64
1416246_a_at	Coro1a	coronin, actin binding protein 1A	4.85	23.73
1416248_at	Nadk	NAD kinase	1.73	19.07
1416249_at	Nadk	NAD kinase	2.07	18.21
1416251_at	Mcm6	minichromosome maintenance deficient 6 (MIS5 homolog, S. pombe) (S. cerevisiae)	4.47	24.17
1416252_at	Stk38	serine/threonine kinase 38	1.11	16.65
1416256_a_at	Tubb5	tubulin, beta 5	2.81	22.99
1416257_at	Capn2	calpain 2	1.21	17.42
1416258_at	Tk1	thymidine kinase 1	3.16	19.51
1416260_a_at	Snx1	sorting nexin 1	2.4	22.65
1416274_at	Ctns	cystinosis, nephropathic	1.22	9.6
1416279_at	Ap1b1	adaptor protein complex AP-1, beta 1 subunit	1.15	17.27
1416289_at	Plod1	procollagen-lysine, 2-oxoglutarate 5-dioxygenase 1	1.35	15.66
1416295_a_at	Il2rg	interleukin 2 receptor, gamma chain	3.22	20.94
1416296_at	Il2rg	interleukin 2 receptor, gamma chain	3.66	21.99
1416298_at	Mmp9	matrix metallopeptidase 9	3.11	7.46
1416299_at	Shcbp1	Shc SH2-domain binding protein 1	4.75	22.68
1416303_at	Litaf	LPS-induced TN factor	2.26	17.32
1416304_at	Litaf	LPS-induced TN factor	3.26	16.8
1416308_at	Ugdh	UDP-glucose dehydrogenase	2.36	10.61
1416309_at	Nusap1	nucleolar and spindle associated protein 1	4.89	21.85
1416318_at	Serpinb1a	serine (or cysteine) peptidase inhibitor, clade B, member 1a	2.86	16.37
1416322_at	Prelp	proline arginine-rich end leucine-rich repeat	1.8	11.38
1416326_at	Crip1	cysteine-rich protein 1 (intestinal)	2.01	18.74
1416328_a_at	Atp6v0e	ATPase, H+ transporting, lysosomal V0 subunit E	1.56	22.33
1416329_at	Cyfip1	cytoplasmic FMR1 interacting protein 1	1.48	17.27
1416333_at	Dok2	docking protein 2	3.64	22.83
1416336_s_at	Snrpd1	small nuclear ribonucleoprotein D1	1.67	18.58
1416338_at	Sh3gl1	SH3-domain GRB2-like 1	1.76	16.54
1416339_a_at	Prkcsh	protein kinase C substrate 80K-H	1.66	18.6
1416340_a_at	Man2b1	mannosidase 2, alpha B1	3.06	25.12
1416342_at	Tnc	tenascin C	3.85	14.33
1416343_a_at	Lamp2	lysosomal-associated membrane protein 2	2	19.38
1416344_at	Lamp2	lysosomal-associated membrane protein 2	1.75	19.72
1416347_at	Men1	multiple endocrine neoplasia 1	1.12	10.84
1416350_at	Klf16	Kruppel-like factor 16	1.49	8.53
1416356_at	Gmpr2	guanosine monophosphate reductase 2	2.86	19
1416358_at	Mfsd10	major facilitator superfamily domain containing 10	1.69	16.95
1416376_at	Tmem97	transmembrane protein 97	3.11	23.59
1416380_at	Mov10	Moloney leukemia virus 10	1.7	13.36
1416382_at	Ctsc	cathepsin C	1.79	18.88
1416385_a_at	M6pr	mannose-6-phosphate receptor, cation dependent	1.47	15.42
1416397_at	Mesdc1	mesoderm development candidate 1	2.25	16.41
1416401_at	Cd82	CD82 antigen	2.87	20
1416405_at	Bgn	biglycan	2.08	15.62
1416406_at	Pea15a	phosphoprotein enriched in astrocytes 15A	1.16	16
1416407_at	Pea15a	phosphoprotein enriched in astrocytes 15A	1.71	15.92
1416410_at	Pafah1b3	platelet-activating factor acetylhydrolase, isoform 1b, subunit 3	2.48	18.23
1416414_at	Emilin1	elastin microfibril interfacer 1	2.97	17.52
1416415_a_at	H2afz	H2A histone family, member Z	1.25	17.74
1416431_at	Tubb6	tubulin, beta 6	2.97	19.15
1416443_a_at	Sae1	SUMO1 activating enzyme subunit 1	1.24	19.82
1416449_x_at	Stxbp2	syntaxin binding protein 2	3.4	24.05
1416457_at	Ddah2	dimethylarginine dimethylaminohydrolase 2	2.06	19.07
1416461_at	Caprin1	cell cycle associated protein 1	1.76	15.29
1416470_a_at	Rpn1	ribophorin I	1.55	20.47
1416489_at	Pi4k2b	phosphatidylinositol 4-kinase type 2 beta	3.06	15.67
1416492_at	Ccne1	cyclin E1	4.21	24.43
1416493_at	Ddost	dolichyl-di-phosphooligosaccharide-protein glycotransferase	1.8	19.67
1416497_at	Pdia4	protein disulfide isomerase associated 4	2.18	3.86
1416498_at	Ppic	peptidylprolyl isomerase C	1.53	14.32
1416503_at	Lxn	latexin	3.12	21.48
1416527_at	Rab32	RAB32, member RAS oncogene family	5.19	21.96
1416528_at	Sh3bgrl3	SH3 domain binding glutamic acid-rich protein-like 3	3.35	25.02
1416529_at	Emp1	epithelial membrane protein 1	1.43	12.75
1416530_a_at	Pnp	purine-nucleoside phosphorylase	3.58	22.02
1416532_at			1.21	14.07
1416540_at	Hgs	HGF-regulated tyrosine kinase substrate	1.04	7.81
1416544_at	Ezh2	enhancer of zeste homolog 2 (Drosophila)	2.63	20.07
1416548_at	Slc35b4	solute carrier family 35, member B4	1.11	10.36
1416549_at	Slc35b4	solute carrier family 35, member B4	1.39	14.56
1416557_a_at	Eftud2	elongation factor Tu GTP binding domain containing 2	1.44	18.59
1416558_at	Melk	maternal embryonic leucine zipper kinase	3.4	20.15
1416572_at	Mmp14	matrix metallopeptidase 14 (membrane-inserted)	2.65	13.07
1416575_at	Cdc45	cell division cycle 45 homolog (S. cerevisiae)	1.79	20.4
1416576_at	Socs3	suppressor of cytokine signaling 3	1.66	3.48
1416584_at	Man2b2	mannosidase 2, alpha B2	2.22	19.62
1416589_at	Sparc	secreted acidic cysteine rich glycoprotein	1.46	16.79
1416590_a_at	Rab34	RAB34, member of RAS oncogene family	3.07	20.6
1416591_at	Rab34	RAB34, member of RAS oncogene family	3.59	21.89
1416598_at	Glis2	GLIS family zinc finger 2	2.19	18.87
1416606_s_at	Nhp2	NHP2 ribonucleoprotein homolog (yeast)	1.22	16.16
1416607_at			1.25	13.01
1416612_at	Cyp1b1	cytochrome P450, family 1, subfamily b, polypeptide 1	3.97	14.55
1416614_at	Eid1	EP300 interacting inhibitor of differentiation 1	1.18	17.16
1416619_at	4632428N05Rik	RIKEN cDNA 4632428N05 gene	3.13	15.38
1416623_at	Thbs3	thrombospondin 3	2.95	15.64
1416625_at	Serping1	serine (or cysteine) peptidase inhibitor, clade G, member 1	1.01	7.43
1416629_at	Slc1a5	solute carrier family 1 (neutral amino acid transporter), member 5	1.94	15.19
1416630_at	Id3	inhibitor of DNA binding 3	1.14	11.61
1416637_at	Slc4a2	solute carrier family 4 (anion exchanger), member 2	1.73	18.96
1416638_at	Sall2	sal-like 2 (Drosophila)	2.05	14.51
1416641_at	Lig1	ligase I, DNA, ATP-dependent	4.05	25.69
1416652_at	Aspn	asporin	1.65	5.54
1416656_at	Clic1	chloride intracellular channel 1	2.96	23
1416664_at	Cdc20	cell division cycle 20 homolog (S. cerevisiae)	4.91	26.61
1416667_at	Ebp	phenylalkylamine Ca2+ antagonist (emopamil) binding protein	1.59	20.11
1416673_at	Bace2	beta-site APP-cleaving enzyme 2	1.43	11.45
1416683_at	Plxnb2	plexin B2	3.99	25.63
1416684_at	Fbl	fibrillarin	1.71	23.08
1416685_s_at	Fbl	fibrillarin	1.89	23.03
1416686_at	Plod2	procollagen lysine, 2-oxoglutarate 5-dioxygenase 2	2.18	8.66
1416687_at	Plod2	procollagen lysine, 2-oxoglutarate 5-dioxygenase 2	2.57	9.07
1416689_at	Tuft1	tuftelin 1	3.15	19.5
1416695_at	Tspo	translocator protein	2.59	25.32
1416696_at	D17Wsu104e	DNA segment, Chr 17, Wayne State University 104, expressed	1.71	17.81
1416697_at	Dpp4	dipeptidylpeptidase 4	1.58	5.83
1416698_a_at	Cks1b	CDC28 protein kinase 1b	3.25	25.31
1416700_at	Rnd3	Rho family GTPase 3	1.12	3.06
1416701_at	Rnd3	Rho family GTPase 3	1.59	7
1416706_at	Rpe	ribulose-5-phosphate-3-epimerase	1.3	10.66
1416710_at	Tmem35	transmembrane protein 35	2.19	11.39
1416712_at	Pepd	peptidase D	1.27	16.95
1416714_at	Irf8	interferon regulatory factor 8	3.57	23.4
1416716_at	Efs	embryonal Fyn-associated substrate	1.38	12.1
1416726_s_at	Ube2s	ubiquitin-conjugating enzyme E2S	1.02	12.68
1416735_at	Asah1	N-acylsphingosine amidohydrolase 1	1.84	15.69
1416740_at	Col5a1	collagen, type V, alpha 1	3.36	20.3
1416741_at	Col5a1	collagen, type V, alpha 1	3	13.92
1416742_at	Cfdp1	craniofacial development protein 1	1.49	17.8
1416746_at	H2afx	H2A histone family, member X	2.03	15.45
1416748_a_at	Mre11a	meiotic recombination 11 homolog A (S. cerevisiae)	2.42	22.35
1416750_at	Sigmar1	sigma non-opioid intracellular receptor 1	2.6	21.67
1416756_at	Dnajb1	DnaJ (Hsp40) homolog, subfamily B, member 1	1.06	4.75
1416757_at	Zwilch	Zwilch, kinetochore associated, homolog (Drosophila)	4.83	19.87
1416759_at	Mical1	microtubule associated monoxygenase, calponin and LIM domain containing 1	2.55	20.27
1416762_at	S100a10	S100 calcium binding protein A10 (calpactin)	2.42	16.99
1416773_at	Wee1	WEE 1 homolog 1 (S. pombe)	1.38	8.51
1416781_at	Praf2	PRA1 domain family 2	1.69	11.25
1416782_s_at	Praf2	PRA1 domain family 2	1.87	13.48
1416791_a_at	Nxf1	nuclear RNA export factor 1 homolog (S. cerevisiae)	1.16	12.22
1416795_at	Cryl1	crystallin, lambda 1	1.24	11.49
1416798_a_at	Nme4	non-metastatic cells 4, protein expressed in	1.96	14.67
1416802_a_at	Cdca5	cell division cycle associated 5	6.24	26.63
1416803_at	Fkbp7	FK506 binding protein 7	1.43	11.84
1416806_at	Fdxr	ferredoxin reductase	1.02	12.74
1416815_s_at	Bub3	budding uninhibited by benzimidazoles 3 homolog (S. cerevisiae)	1.03	18.28
1416818_at	Parva	parvin, alpha	3.44	20.21
1416827_at	Tbxas1	thromboxane A synthase 1, platelet	2.79	18.75
1416830_at	0610031J06Rik	RIKEN cDNA 0610031J06 gene	1.87	23.37
1416837_at	Bax	BCL2-associated X protein	2.02	21.32
1416844_at	Prmt2	protein arginine N-methyltransferase 2	1.56	14.84
1416845_at	Tmem132a	transmembrane protein 132A	1.83	14.14
1416855_at	Gas1	growth arrest specific 1	1.32	9.18
1416871_at	Adam8	a disintegrin and metallopeptidase domain 8	6.64	24.35
1416872_at	Tspan6	tetraspanin 6	1.24	9.22
1416873_a_at	Cdk2	cyclin-dependent kinase 2	2.28	13.19
1416875_at	Parvg	parvin, gamma	3.8	23.97
1416882_at	Rgs10	regulator of G-protein signalling 10	4.78	23.12
1416888_at	Fadd	Fas (TNFRSF6)-associated via death domain	1.48	13.96
1416892_s_at	Fam107b	family with sequence similarity 107, member B	1.72	9.02
1416896_at	Rps6ka1	ribosomal protein S6 kinase polypeptide 1	2.42	15.96
1416897_at	Parp9	poly (ADP-ribose) polymerase family, member 9	2.23	17.8
1416901_at	Npc2	Niemann Pick type C2	2.38	23.89
1416903_at	Nucb1	nucleobindin 1	1.59	17.38
1416915_at	Msh6	mutS homolog 6 (E. coli)	1.32	13.16
1416918_at	Dlg3	discs, large homolog 3 (Drosophila)	1.4	8.43
1416928_at	Rbm12	RNA binding motif protein 12	1.15	12.39
1416933_at	Por	P450 (cytochrome) oxidoreductase	1.78	16.37
1416935_at	Trpv2	transient receptor potential cation channel, subfamily V, member 2	3.34	21.51
1416942_at	Erap1	endoplasmic reticulum aminopeptidase 1	1.1	13.34
1416950_at	Tnfaip8	tumor necrosis factor, alpha-induced protein 8	3.54	21.74
1416954_at	Slc25a10	solute carrier family 25 (mitochondrial carrier, dicarboxylate transporter), member 10	2.21	18.55
1416955_at	Slc25a10	solute carrier family 25 (mitochondrial carrier, dicarboxylate transporter), member 10	1.9	16.59
1416956_at	Kcnab2	potassium voltage-gated channel, shaker-related subfamily, beta member 2	4.31	24.89
1416961_at	Bub1b	budding uninhibited by benzimidazoles 1 homolog, beta (S. cerevisiae)	4.6	23.27
1416962_at	Rcc1	regulator of chromosome condensation 1	2.02	22.94
1416968_a_at	Hsd3b7	hydroxy-delta-5-steroid dehydrogenase, 3 beta- and steroid delta-isomerase 7	1.7	17.18
1416969_at	Gtse1	G two S phase expressed protein 1	3.07	22.28
1416975_at	Stam2	signal transducing adaptor molecule (SH3 domain and ITAM motif) 2	1.36	13.93
1416985_at	Sirpa	signal-regulatory protein alpha	4.18	23.87
1417009_at	C1ra	complement component 1, r subcomponent A	1.68	13.53
1417011_at	Sdc2	syndecan 2	1.11	12.79
1417012_at	Sdc2	syndecan 2	2.36	15.28
1417018_at	Efemp2	epidermal growth factor-containing fibulin-like extracellular matrix protein 2	3.23	19.79
1417019_a_at	Cdc6	cell division cycle 6 homolog (S. cerevisiae)	4.27	22.58
1417025_at	H2-Eb1	histocompatibility 2, class II antigen E beta	3.22	18.6
1417027_at	Trim2	tripartite motif-containing 2	1.08	7.3
1417030_at	Tmem206	transmembrane protein 206	2.29	16.07
1417031_at	Tmem206	transmembrane protein 206	2.69	19.17
1417034_at	Trappc6a	trafficking protein particle complex 6A	1.86	18.65
1417037_at	Orc6l	origin recognition complex, subunit 6-like (S. cerevisiae)	2.12	17.24
1417038_at	2009-09-01	septin 9	2.73	22.84
1417039_a_at	Cul7	cullin 7	1.95	14.21
1417040_a_at	Bok	BCL2-related ovarian killer protein	2.07	16.54
1417045_at	Bid	BH3 interacting domain death agonist	4.25	25.18
1417062_at	Armc10	armadillo repeat containing 10	1.58	16.58
1417063_at	C1qb	complement component 1, q subcomponent, beta polypeptide	6.05	23.96
1417068_a_at	Ptpn1	protein tyrosine phosphatase, non-receptor type 1	1.84	19.54
1417070_at	Cyp4v3	cytochrome P450, family 4, subfamily v, polypeptide 3	3.02	18.53
1417071_s_at	Cyp4v3	cytochrome P450, family 4, subfamily v, polypeptide 3	3.3	20.07
1417083_at	Sec61b	Sec61 beta subunit	1.47	15.25
1417090_at	Rcn1	reticulocalbin 1	2.6	19.62
1417092_at	Pth1r	parathyroid hormone 1 receptor	1.8	12.74
1417104_at	Emp3	epithelial membrane protein 3	3.85	25.27
1417110_at	Man1a	mannosidase 1, alpha	2.77	16.6
1417111_at	Man1a	mannosidase 1, alpha	1.27	5.02
1417114_at	Gmcl1	germ cell-less homolog 1 (Drosophila)	1.3	13.75
1417122_at	Vav3	vav 3 oncogene	1.66	9.92
1417124_at	Dstn	destrin	1.21	14.24
1417128_at	Plekho1	pleckstrin homology domain containing, family O member 1	2.13	22.26
1417130_s_at	Angptl4	angiopoietin-like 4	2.94	11.69
1417139_at	Dsn1	DSN1, MIND kinetochore complex component, homolog (S. cerevisiae)	2.21	16.94
1417141_at	Igtp	interferon gamma induced GTPase	1.47	9.99
1417143_at	Lpar1	lysophosphatidic acid receptor 1	1.54	10.68
1417145_at	Nfxl1	nuclear transcription factor, X-box binding-like 1	2.44	14.7
1417160_s_at	Expi	extracellular proteinase inhibitor	3.39	17.75
1417161_at	Cdk2ap2	CDK2-associated protein 2	1.5	17.11
1417173_at	Atf6b	activating transcription factor 6 beta	1.73	17.72
1417177_at	Galk1	galactokinase 1	3.01	24.41
1417189_at	Psme2	proteasome (prosome, macropain) 28 subunit, beta	1.29	16.2
1417200_at	Tmem183a	transmembrane protein 183A	2	21.67
1417201_at	Nt5c2	5'-nucleotidase, cytosolic II	1.49	13.25
1417205_at	Kdelr2	KDEL (Lys-Asp-Glu-Leu) endoplasmic reticulum protein retention receptor 2	2.71	17.64
1417218_at	Calhm2	calcium homeostasis modulator 2	2.66	19.31
1417219_s_at	Tmsb10	thymosin, beta 10	3.17	25.78
1417220_at	Fah	fumarylacetoacetate hydrolase	1.86	16.81
1417231_at	Cldn2	claudin 2	1.37	5.28
1417238_at	Ewsr1	Ewing sarcoma breakpoint region 1	1.39	9.19
1417240_at	Zyx	zyxin	2.56	19.15
1417244_a_at	Irf7	interferon regulatory factor 7	4.79	17.04
1417252_at	Nt5c	5',3'-nucleotidase, cytosolic	2.47	23.28
1417255_at	Ift140	intraflagellar transport 140 homolog (Chlamydomonas)	1.88	18.91
1417256_at	Mmp13	matrix metallopeptidase 13	4.35	6.15
1417266_at	Ccl6	chemokine (C-C motif) ligand 6	4.13	18.45
1417267_s_at	Fkbp11	FK506 binding protein 11	3.54	16.84
1417268_at	Cd14	CD14 antigen	4.63	19.34
1417269_at	Cdk9	cyclin-dependent kinase 9 (CDC2-related kinase)	1.36	15.32
1417272_at	Fam114a1	family with sequence similarity 114, member A1	2.36	16.24
1417274_at	Snrpa	small nuclear ribonucleoprotein polypeptide A	1.15	13.43
1417277_at	Cyp4f16	cytochrome P450, family 4, subfamily f, polypeptide 16	3.29	22.72
1417281_a_at	Mmp23	matrix metallopeptidase 23	4.09	18.34
1417282_at	Mmp23	matrix metallopeptidase 23	3.34	15.87
1417287_at	H13	histocompatibility 13	1.87	23.16
1417291_at	Tnfrsf1a	tumor necrosis factor receptor superfamily, member 1a	1.86	19.73
1417292_at	Ifi47	interferon gamma inducible protein 47	4.06	18.21
1417299_at	Nek2	NIMA (never in mitosis gene a)-related expressed kinase 2	3.15	19.23
1417300_at	Smpdl3b	sphingomyelin phosphodiesterase, acid-like 3B	1.29	8.59
1417306_at	Tyk2	tyrosine kinase 2	1.56	19.51
1417311_at	Crip2	cysteine rich protein 2	1.5	14.69
1417314_at	Cfb	complement factor B	3.8	18.56
1417323_at	Psrc1	proline/serine-rich coiled-coil 1	4.45	23.61
1417339_a_at	Dynll1	dynein light chain LC8-type 1	1.41	13.41
1417346_at	Pycard	PYD and CARD domain containing	5.09	24.16
1417351_a_at	Snrpa1	small nuclear ribonucleoprotein polypeptide A'	1.02	15.56
1417352_s_at	Snrpa1	small nuclear ribonucleoprotein polypeptide A'	1.04	12.01
1417355_at	Peg3	paternally expressed 3	1.74	13.05
1417359_at	Mfap2	microfibrillar-associated protein 2	2.34	14.02
1417379_at	Iqgap1	IQ motif containing GTPase activating protein 1	2.55	20.55
1417380_at	Iqgap1	IQ motif containing GTPase activating protein 1	3.15	19.47
1417381_at	C1qa	complement component 1, q subcomponent, alpha polypeptide	5.31	25.02
1417391_a_at	Il16	interleukin 16	2.31	13.41
1417392_a_at	Slc7a7	solute carrier family 7 (cationic amino acid transporter, y+ system), member 7	4.36	22.03
1417397_at	Slc9a1	solute carrier family 9 (sodium/hydrogen exchanger), member 1	1.19	14.32
1417398_at	Rras2	related RAS viral (r-ras) oncogene homolog 2	1.36	11.66
1417399_at	Gas6	growth arrest specific 6	1.31	13.14
1417404_at	Elovl6	ELOVL family member 6, elongation of long chain fatty acids (yeast)	3.15	15.69
1417406_at	Sertad1	SERTA domain containing 1	1.23	10.41
1417410_s_at	Prkci	protein kinase C, iota	1.65	14.79
1417418_s_at	Cox6a1	cytochrome c oxidase, subunit VI a, polypeptide 1	1.64	19.66
1417419_at	Ccnd1	cyclin D1	3.17	19.32
1417420_at	Ccnd1	cyclin D1	2.76	15.86
1417430_at	Cdr2	cerebellar degeneration-related 2	1.6	9.33
1417432_a_at	Gnb1	guanine nucleotide binding protein (G protein), beta 1	2.88	18.33
1417439_at	Cd248	CD248 antigen, endosialin	2.9	15.73
1417445_at	Ndc80	NDC80 homolog, kinetochore complex component (S. cerevisiae)	4.26	21
1417446_at	Slc12a4	solute carrier family 12, member 4	1.41	10.99
1417448_at	1810008A18Rik	RIKEN cDNA 1810008A18 gene	1.16	16.61
1417450_a_at			4.14	25.86
1417451_a_at	Ppia	peptidylprolyl isomerase A	1.05	19.59
1417457_at	Cks2	CDC28 protein kinase regulatory subunit 2	6.12	25.68
1417458_s_at	Cks2	CDC28 protein kinase regulatory subunit 2	5.91	24.43
1417460_at	Ifitm2	interferon induced transmembrane protein 2	1.31	15.35
1417461_at	Cap1	CAP, adenylate cyclase-associated protein 1 (yeast)	2.91	15.85
1417462_at	Cap1	CAP, adenylate cyclase-associated protein 1 (yeast)	2.41	9.29
1417470_at	Apobec3	apolipoprotein B mRNA editing enzyme, catalytic polypeptide 3	4.41	25.18
1417472_at	Myh9	myosin, heavy polypeptide 9, non-muscle	1.49	9.36
1417475_at	Atp13a1	ATPase type 13A1	1.7	15.5
1417483_at	Nfkbiz	nuclear factor of kappa light polypeptide gene enhancer in B-cells inhibitor, zeta	2.41	8.9
1417487_at	Fosl1	fos-like antigen 1	5.56	21.42
1417490_at	Ctsb	cathepsin B	1.29	23.39
1417491_at	Ctsb	cathepsin B	1.91	18.62
1417492_at	Ctsb	cathepsin B	2.24	18.81
1417503_at	Rfc2	replication factor C (activator 1) 2	1.48	18.73
1417506_at	Gmnn	geminin	1.23	8.95
1417517_at	Plagl2	pleiomorphic adenoma gene-like 2	1.65	13.27
1417519_at	Plagl2	pleiomorphic adenoma gene-like 2	1.03	7.91
1417523_at	Plek	pleckstrin	4.88	20.09
1417527_at	Ap3m2	adaptor-related protein complex 3, mu 2 subunit	1.48	14.26
1417540_at	Elf1	E74-like factor 1	1.27	9.4
1417541_at	Hells	helicase, lymphoid specific	5.13	21.94
1417547_at	Sart3	squamous cell carcinoma antigen recognized by T-cells 3	1.46	18.38
1417551_at	Cln3	ceroid lipofuscinosis, neuronal 3, juvenile (Batten, Spielmeyer-Vogt disease)	1.9	19.05
1417552_at	Fap	fibroblast activation protein	1.76	10.03
1417558_at	Fyn	Fyn proto-oncogene	1.38	7.74
1417559_at	Sfxn1	sideroflexin 1	2.69	18.42
1417560_at	Sfxn1	sideroflexin 1	2.94	19.72
1417571_at	Mpg	N-methylpurine-DNA glycosylase	1.19	15.72
1417586_at	Timeless	timeless homolog (Drosophila)	1.69	15.33
1417595_at	Meox1	mesenchyme homeobox 1	1.23	6.81
1417599_at	Cd276	CD276 antigen	1.72	15.03
1417601_at	Rgs1	regulator of G-protein signaling 1	3.56	12.49
1417612_at	Ier5	immediate early response 5	1.15	5.56
1417620_at	Rac2	RAS-related C3 botulinum substrate 2	5.1	19.25
1417627_a_at	Limk1	LIM-domain containing, protein kinase	2.41	20.85
1417633_at	Sod3	superoxide dismutase 3, extracellular	3.35	20.61
1417634_at	Sod3	superoxide dismutase 3, extracellular	2.13	10.04
1417640_at	Cd79b	CD79B antigen	2.29	10.81
1417646_a_at	Snx5	sorting nexin 5	1.54	17.73
1417647_at	Snx5	sorting nexin 5	1.36	18.19
1417652_a_at	Tbca	tubulin cofactor A	1.04	14.42
1417655_a_at	Srrt	serrate RNA effector molecule homolog (Arabidopsis)	1.71	20.52
1417669_at	Abhd12	abhydrolase domain containing 12	1.81	18.62
1417676_a_at	Ptpro	protein tyrosine phosphatase, receptor type, O	5	21.25
1417677_at	Opn3	opsin 3	2.62	17.45
1417681_at	Nudt21	nudix (nucleoside diphosphate linked moiety X)-type motif 21	1.65	20.61
1417685_at	Ankfy1	ankyrin repeat and FYVE domain containing 1	2.26	25.43
1417691_at	Bin3	bridging integrator 3	2.17	20.1
1417695_a_at	Soat1	sterol O-acyltransferase 1	4.94	25.42
1417696_at	Soat1	sterol O-acyltransferase 1	4.96	20.01
1417698_at	Gtf2f1	general transcription factor IIF, polypeptide 1	1.04	14.32
1417706_at	Naglu	alpha-N-acetylglucosaminidase (Sanfilippo disease IIIB)	2.87	20.68
1417707_at	N4bp2l1	NEDD4 binding protein 2-like 1	2.09	10.39
1417719_at	Sap30	sin3 associated polypeptide	1.48	3.76
1417721_s_at	Laptm5	lysosomal-associated protein transmembrane 5	5.94	26.22
1417722_at	Pgls	6-phosphogluconolactonase	1.21	15.3
1417724_at	Thoc4	THO complex 4	1.36	4.96
1417727_at	Srsf9	serine/arginine-rich splicing factor 9	1.17	10.36
1417730_at	Ext1	exostoses (multiple) 1	1.18	9.28
1417739_at	Med11	mediator of RNA polymerase II transcription, subunit 11 homolog (S. cerevisiae)	2.03	17.65
1417741_at	Pygl	liver glycogen phosphorylase	3.97	20.51
1417744_a_at	Ralb	v-ral simian leukemia viral oncogene homolog B (ras related)	1.49	11.15
1417748_x_at	Foxm1	forkhead box M1	2.51	19.89
1417751_at	Stk10	serine/threonine kinase 10	1.87	16.07
1417756_a_at	Lsp1	lymphocyte specific 1	2.54	21.76
1417763_at	Ssr1	signal sequence receptor, alpha	2.35	21.1
1417764_at	Ssr1	signal sequence receptor, alpha	2.08	11.92
1417773_at	Nans	N-acetylneuraminic acid synthase (sialic acid synthase)	1.23	18.94
1417774_at	Nans	N-acetylneuraminic acid synthase (sialic acid synthase)	1.73	19.73
1417777_at	Ptgr1	prostaglandin reductase 1	3.78	23.53
1417786_a_at	Rgs19	regulator of G-protein signaling 19	3.32	19.35
1417790_at	Dok1	docking protein 1	3.56	22.68
1417793_at	Irgm2	immunity-related GTPase family M member 2	1.28	11.05
1417800_at	Parp2	poly (ADP-ribose) polymerase family, member 2	1.59	13.62
1417811_at	Slc24a6	solute carrier family 24 (sodium/potassium/calcium exchanger), member 6	1.41	5.59
1417813_at	Ikbke	inhibitor of kappaB kinase epsilon	3.37	22.25
1417821_at			6.17	24.96
1417822_at			5.62	25.6
1417830_at	Smc1a	structural maintenance of chromosomes 1A	1.47	20.01
1417831_at	Smc1a	structural maintenance of chromosomes 1A	1.18	14.4
1417836_at	Gpx7	glutathione peroxidase 7	1.92	17.39
1417856_at	Relb	avian reticuloendotheliosis viral (v-rel) oncogene related B	1.04	10.47
1417868_a_at	Ctsz	cathepsin Z	2.8	26.06
1417869_s_at	Ctsz	cathepsin Z	2.67	26.29
1417870_x_at	Ctsz	cathepsin Z	3.07	26.89
1417874_at	Tmem9b	TMEM9 domain family, member B	1.08	17.38
1417876_at	Fcgr1	Fc receptor, IgG, high affinity I	6.84	25.13
1417878_at	E2f1	E2F transcription factor 1	3.68	23.18
1417886_at	Ints5	integrator complex subunit 5	1.64	19.44
1417898_a_at	Gzma	granzyme A	4.44	16
1417904_at	Dclre1a	DNA cross-link repair 1A, PSO2 homolog (S. cerevisiae)	1.55	16.57
1417910_at	Ccna2	cyclin A2	6.26	25.06
1417911_at	Ccna2	cyclin A2	6.26	24.17
1417914_at	Rap2b	RAP2B, member of RAS oncogene family	3.1	20.24
1417921_at	2610029G23Rik	RIKEN cDNA 2610029G23 gene	1.59	23.69
1417925_at	Ccl22	chemokine (C-C motif) ligand 22	1.76	8.06
1417926_at	Ncapg2	non-SMC condensin II complex, subunit G2	3.99	21.36
1417928_at	Pdlim4	PDZ and LIM domain 4	2.61	19.65
1417929_at	Slc7a8	solute carrier family 7 (cationic amino acid transporter, y+ system), member 8	2.3	13.01
1417930_at	Nab2	Ngfi-A binding protein 2	1.95	12.62
1417931_at	Ndst2	N-deacetylase/N-sulfotransferase (heparan glucosaminyl) 2	1.78	19.2
1417932_at	Il18	interleukin 18	4.99	21.91
1417936_at	Ccl9	chemokine (C-C motif) ligand 9	4.67	19.07
1417938_at	Rad51ap1	RAD51 associated protein 1	4.65	20.91
1417947_at	Pcna	proliferating cell nuclear antigen	1.91	21.55
1417953_at	Fam3c	family with sequence similarity 3, member C	1.94	22.65
1417961_a_at	Trim30	tripartite motif-containing 30	3.62	18.17
1417963_at	Pltp	phospholipid transfer protein	2.92	19.2
1417967_at	Mms19	MMS19 (MET18 S. cerevisiae)	1.15	15.21
1417971_at	Nrm	nurim (nuclear envelope membrane protein)	3.86	22.55
1417976_at	Ada	adenosine deaminase	4.11	22.41
1417995_at	Ptpn22	protein tyrosine phosphatase, non-receptor type 22 (lymphoid)	3.87	19.99
1418004_a_at	Tmem176b	transmembrane protein 176B	2.53	19.7
1418007_at	Gcfc1	GC-rich sequence DNA-binding factor 1	1.66	6.77
1418021_at	C4b	complement component 4B (Childo blood group)	2.59	10.72
1418026_at	Exo1	exonuclease 1	3.62	22.95
1418029_at	Faim	Fas apoptotic inhibitory molecule	2.16	18.28
1418031_at	Myo9b	myosin IXb	3.07	23.95
1418033_s_at	Zkscan6	zinc finger with KRAB and SCAN domains 6	1.59	12.93
1418035_a_at	Prim2	DNA primase, p58 subunit	3.48	20.76
1418036_at	Prim2	DNA primase, p58 subunit	3.24	20.84
1418060_a_at	Mapk7	mitogen-activated protein kinase 7	1.66	18.29
1418061_at	Ltbp2	latent transforming growth factor beta binding protein 2	6.35	18.32
1418069_at	Apoc2	apolipoprotein C-II	5.72	24.85
1418074_at	St6galnac4	ST6 (alpha-N-acetyl-neuraminyl-2,3-beta-galactosyl-1,3)-N-acetylgalactosaminide alpha-2,6-sialyltransferase 4	1.33	14.95
1418075_at	St6galnac4	ST6 (alpha-N-acetyl-neuraminyl-2,3-beta-galactosyl-1,3)-N-acetylgalactosaminide alpha-2,6-sialyltransferase 4	1.1	12.02
1418096_at	Dok3	docking protein 3	1.79	16.05
1418097_a_at	Crlf2	cytokine receptor-like factor 2	2.56	23.74
1418099_at	Tnfrsf1b	tumor necrosis factor receptor superfamily, member 1b	3.52	21.18
1418103_at	Slc12a9	solute carrier family 12 (potassium/chloride transporters), member 9	2.25	15.68
1418110_a_at	Inpp5d	inositol polyphosphate-5-phosphatase D	4.93	27.77
1418119_at	Rbm8a	RNA binding motif protein 8a	1.41	20.13
1418126_at	Ccl5	chemokine (C-C motif) ligand 5	4.25	13.34
1418131_at	Samhd1	SAM domain and HD domain, 1	2.61	21.06
1418133_at	Bcl3	B-cell leukemia/lymphoma 3	3.29	16.86
1418136_at	Tgfb1i1	transforming growth factor beta 1 induced transcript 1	1.3	9.28
1418151_at	Mtmr4	myotubularin related protein 4	1.72	17.8
1418162_at	Tlr4	toll-like receptor 4	1.91	9.24
1418163_at	Tlr4	toll-like receptor 4	3.35	17.21
1418164_at	Stx2	syntaxin 2	1.77	21.72
1418171_at	Tceal8	transcription elongation factor A (SII)-like 8	1.65	14.05
1418172_at	Hebp1	heme binding protein 1	2.06	14.53
1418184_at	Cenpm	centromere protein M	2.54	19.28
1418186_at	Gstt1	glutathione S-transferase, theta 1	1.15	7.77
1418191_at	Usp18	ubiquitin specific peptidase 18	3.3	15.26
1418194_at	Galnt10	UDP-N-acetyl-alpha-D-galactosamine:polypeptide N-acetylgalactosaminyltransferase 10	1.59	16.87
1418195_at	Galnt10	UDP-N-acetyl-alpha-D-galactosamine:polypeptide N-acetylgalactosaminyltransferase 10	1.2	12.8
1418196_at	Tep1	telomerase associated protein 1	2.52	26.38
1418201_at	Plekhg2	pleckstrin homology domain containing, family G (with RhoGef domain) member 2	1.7	14.26
1418203_at	Pmaip1	phorbol-12-myristate-13-acetate-induced protein 1	5.22	17.84
1418204_s_at	Aif1	allograft inflammatory factor 1	7.14	25.25
1418206_at	Sdf2l1	stromal cell-derived factor 2-like 1	2.93	13.98
1418216_at	Ggt5	gamma-glutamyltransferase 5	2.09	18.2
1418217_at	Nme7	non-metastatic cells 7, protein expressed in (nucleoside-diphosphate kinase)	2.13	15.11
1418223_at	Sec11a	SEC11 homolog A (S. cerevisiae)	1.25	17.41
1418237_s_at	Col18a1	collagen, type XVIII, alpha 1	2.27	14.07
1418240_at	Gbp2	guanylate binding protein 2	2.24	13.56
1418243_at	Fcna	ficolin A	3.17	10.11
1418248_at	Gla	galactosidase, alpha	5.14	26.79
1418257_at	Slc12a7	solute carrier family 12, member 7	2.1	20.61
1418261_at	Sykb	spleen tyrosine kinase	4.82	24.24
1418262_at	Sykb	spleen tyrosine kinase	4.29	22.85
1418264_at	Cenpk	centromere protein K	3.11	16.89
1418269_at	Loxl3	lysyl oxidase-like 3	3.97	21.25
1418281_at	Rad51	RAD51 homolog (S. cerevisiae)	3.48	26.65
1418289_at	Nes	nestin	1.2	7.47
1418293_at	Ifit2	interferon-induced protein with tetratricopeptide repeats 2	4.06	16.24
1418296_at	Fxyd5	FXYD domain-containing ion transport regulator 5	2.91	20.1
1418305_s_at	Gar1	GAR1 ribonucleoprotein homolog (yeast)	1.33	18.8
1418326_at	Slc7a5	solute carrier family 7 (cationic amino acid transporter, y+ system), member 5	3.84	21.7
1418334_at	Dbf4	DBF4 homolog (S. cerevisiae)	4.28	22.46
1418335_a_at	Ovca2	candidate tumor suppressor in ovarian cancer 2	1.53	17.53
1418340_at	Fcer1g	Fc receptor, IgE, high affinity I, gamma polypeptide	5.65	26.82
1418344_at	Tmem8	transmembrane protein 8 (five membrane-spanning domains)	3.4	20.5
1418345_at	Tnfsf13	tumor necrosis factor (ligand) superfamily, member 13	3.49	20.37
1418348_a_at	Ascc2	activating signal cointegrator 1 complex subunit 2	1.38	16.95
1418355_at	Nucb2	nucleobindin 2	2.84	18.83
1418364_a_at	Ftl1	ferritin light chain 1	1.98	21.54
1418365_at	Ctsh	cathepsin H	4	23.48
1418369_at	Prim1	DNA primase, p49 subunit	3.61	19.04
1418370_at	Tnnc1	troponin C, cardiac/slow skeletal	1.89	5.06
1418379_s_at	Gpr124	G protein-coupled receptor 124	2.5	17.02
1418380_at	Terf1	telomeric repeat binding factor 1	1.38	9.6
1418382_at	Apcdd1	adenomatosis polyposis coli down-regulated 1	1.01	4.95
1418392_a_at	Gbp3	guanylate binding protein 3	2.59	12.15
1418394_a_at	Cd97	CD97 antigen	1.69	18.61
1418396_at	Gpsm3	G-protein signalling modulator 3 (AGS3-like, C. elegans)	4.16	26.59
1418402_at	Adam19	a disintegrin and metallopeptidase domain 19 (meltrin beta)	3.15	13.75
1418403_at	Adam19	a disintegrin and metallopeptidase domain 19 (meltrin beta)	2.84	10.69
1418404_at	Rad9	RAD9 homolog (S. pombe)	1.32	16.95
1418417_at	Msc	musculin	1.09	5.82
1418420_at	Myod1	myogenic differentiation 1	1.24	7.43
1418424_at	Tnfaip6	tumor necrosis factor alpha induced protein 6	1.37	3.86
1418434_at	Mkrn1	makorin, ring finger protein, 1	1.31	18.6
1418435_at	Mkrn1	makorin, ring finger protein, 1	1.53	17.17
1418440_at	Col8a1	collagen, type VIII, alpha 1	2.96	11.06
1418443_at	Xpo1	exportin 1, CRM1 homolog (yeast)	1.37	16.06
1418445_at	Slc16a2	solute carrier family 16 (monocarboxylic acid transporters), member 2	1.48	13.39
1418446_at	Slc16a2	solute carrier family 16 (monocarboxylic acid transporters), member 2	1.15	7.51
1418450_at	Islr	immunoglobulin superfamily containing leucine-rich repeat	1.38	9.19
1418451_at	Gng2	guanine nucleotide binding protein (G protein), gamma 2	3.73	23.82
1418454_at	Mfap5	microfibrillar associated protein 5	2.51	14.4
1418457_at	Cxcl14	chemokine (C-X-C motif) ligand 14	1.23	5.82
1418460_at			1.5	5.88
1418465_at	Ncf4	neutrophil cytosolic factor 4	5.68	26.47
1418471_at	Pgf	placental growth factor	1.6	9.04
1418482_at	Cyb561d2	cytochrome b-561 domain containing 2	1.31	14.72
1418483_a_at	Ggta1	glycoprotein galactosyltransferase alpha 1, 3	1.37	9.66
1418509_at	Cbr2	carbonyl reductase 2	1.67	10.53
1418511_at	Dpt	dermatopontin	1.15	7.7
1418512_at	Stk3	serine/threonine kinase 3 (Ste20, yeast homolog)	1.18	11
1418526_at	Srsf10	serine/arginine-rich splicing factor 10	1.14	11.97
1418527_a_at	Srsf10	serine/arginine-rich splicing factor 10	1.47	12.94
1418534_at	Fzd2	frizzled homolog 2 (Drosophila)	1.13	6.25
1418536_at			1.49	4.85
1418538_at	Kdelr3	KDEL (Lys-Asp-Glu-Leu) endoplasmic reticulum protein retention receptor 3	2.77	14.33
1418539_a_at	Ptpre	protein tyrosine phosphatase, receptor type, E	2.48	16.82
1418540_a_at	Ptpre	protein tyrosine phosphatase, receptor type, E	3.51	25.39
1418541_at	Cenpo	centromere protein O	1.29	11.27
1418542_s_at	Cenpo	centromere protein O	1.5	14.15
1418545_at	Wasf1	WASP family 1	1.83	10.85
1418546_a_at	Stambpl1	STAM binding protein like 1	2.9	17.99
1418547_at	Tfpi2	tissue factor pathway inhibitor 2	3.09	13.22
1418569_at	Fblim1	filamin binding LIM protein 1	2.87	16.12
1418570_at	Ncstn	nicastrin	1.16	10.34
1418573_a_at	Raly	hnRNP-associated with lethal yellow	1.06	13.55
1418576_at	Yipf5	Yip1 domain family, member 5	1.12	8.05
1418580_at	Rtp4	receptor transporter protein 4	3.58	18.47
1418596_at	Fgfr4	fibroblast growth factor receptor 4	3.76	19.27
1418597_at	Top3a	topoisomerase (DNA) III alpha	1.17	13.16
1418599_at	Col11a1	collagen, type XI, alpha 1	1.34	4.13
1418602_at	Cdh15	cadherin 15	1.09	5.93
1418603_at	Avpr1a	arginine vasopressin receptor 1A	1.31	5.82
1418612_at	Slfn1	schlafen 1	7.04	20.8
1418628_at	Khdrbs1	KH domain containing, RNA binding, signal transduction associated 1	1.76	17.83
1418638_at	H2-DMb1	histocompatibility 2, class II, locus Mb1	4.42	22.71
1418641_at	Lcp2	lymphocyte cytosolic protein 2	4.15	22.65
1418642_at	Lcp2	lymphocyte cytosolic protein 2	3.71	17.45
1418650_at	Spata6	spermatogenesis associated 6	1.89	15.16
1418651_at	Spata6	spermatogenesis associated 6	1.47	16.39
1418652_at	Cxcl9	chemokine (C-X-C motif) ligand 9	2.69	10.06
1418655_at	B4galnt1	beta-1,4-N-acetyl-galactosaminyl transferase 1	4.71	22.75
1418662_at	2210012G02Rik	RIKEN cDNA 2210012G02 gene	1.23	13.77
1418666_at	Ptx3	pentraxin related gene	1.07	5.41
1418671_at	Capn5	calpain 5	1.27	14.36
1418672_at	Akr1c13	aldo-keto reductase family 1, member C13	3.93	23.82
1418673_at	Snai2	snail homolog 2 (Drosophila)	2.23	15.08
1418674_at	Osmr	oncostatin M receptor	1.19	7.75
1418692_at	Rab8a	RAB8A, member RAS oncogene family	1.49	16.38
1418703_at	Rbms1	RNA binding motif, single stranded interacting protein 1	1.32	15.11
1418704_at	S100a13	S100 calcium binding protein A13	1.44	20.55
1418712_at	Cdc42ep5	CDC42 effector protein (Rho GTPase binding) 5	1.89	15.37
1418713_at	Pcbd1	pterin 4 alpha carbinolamine dehydratase/dimerization cofactor of hepatocyte nuclear factor 1 alpha (TCF1) 1	1.84	12.87
1418718_at	Cxcl16	chemokine (C-X-C motif) ligand 16	4.62	20.26
1418719_at	Haus8	4HAUS augmin-like complex, subunit 8	2.92	24.75
1418726_a_at	Tnnt2	troponin T2, cardiac	3.67	14.56
1418727_at	Nup155	nucleoporin 155	1.47	17.54
1418733_at	Twist1	twist homolog 1 (Drosophila)	1.67	10.13
1418736_at	B3galnt1	UDP-GalNAc:betaGlcNAc beta 1,3-galactosaminyltransferase, polypeptide 1	2.61	16.05
1418741_at	Itgb7	integrin beta 7	3.42	20.2
1418747_at	Sfpi1	SFFV proviral integration 1	3.9	24.54
1418753_at	Gfpt2	glutamine fructose-6-phosphate transaminase 2	1.22	4.55
1418758_a_at	Cyth3	cytohesin 3	1.1	8.97
1418773_at	Fads3	fatty acid desaturase 3	2.47	16
1418774_a_at	Atp7a	ATPase, Cu++ transporting, alpha polypeptide	1.22	9.94
1418778_at	Ccdc109b	coiled-coil domain containing 109B	4.16	23.35
1418779_at	Rce1	RCE1 homolog, prenyl protein peptidase (S. cerevisiae)	1.23	14.97
1418794_at	Cds2	CDP-diacylglycerol synthase (phosphatidate cytidylyltransferase) 2	2.02	18.83
1418796_at	Clec11a	C-type lectin domain family 11, member a	1.74	11
1418806_at	Csf3r	colony stimulating factor 3 receptor (granulocyte)	4.13	21.88
1418808_at	Rdh5	retinol dehydrogenase 5	1.57	10.71
1418809_at	Pira1	paired-Ig-like receptor A1	3.88	16.16
1418815_at	Cdh2	cadherin 2	3.31	15.34
1418823_at			1.37	8.5
1418824_at			1.54	6.13
1418825_at	Irgm1	immunity-related GTPase family M member 1	1.54	12.72
1418826_at	Ms4a6b	membrane-spanning 4-domains, subfamily A, member 6B	7.2	21.74
1418827_at	Eri1	exoribonuclease 1	1.71	17.44
1418828_at	Eri1	exoribonuclease 1	1.76	15.21
1418829_a_at	Eno2	enolase 2, gamma neuronal	1.15	6.67
1418842_at	Hcls1	hematopoietic cell specific Lyn substrate 1	4.77	24.54
1418852_at	Chrna1	cholinergic receptor, nicotinic, alpha polypeptide 1 (muscle)	2.83	16.44
1418856_a_at	Fanca	Fanconi anemia, complementation group A	1.2	12.61
1418865_at	Zfp385a	zinc finger protein 385A	2.52	21.5
1418883_a_at	Pabpc1	poly(A) binding protein, cytoplasmic 1	1.62	20.73
1418884_x_at	Tuba1a	tubulin, alpha 1A	1.59	15.42
1418885_a_at	Idh3b	isocitrate dehydrogenase 3 (NAD+) beta	2.16	19.17
1418890_a_at	Rab3d	RAB3D, member RAS oncogene family	2.62	21.95
1418891_a_at	Rab3d	RAB3D, member RAS oncogene family	1.35	11.34
1418895_at	Skap2	src family associated phosphoprotein 2	3.53	25.02
1418896_a_at	Rpn2	ribophorin II	1.6	20.48
1418902_at	Chid1	chitinase domain containing 1	1.8	14.72
1418905_at	Nubp1	nucleotide binding protein 1	2.03	18.64
1418906_at	Nubp1	nucleotide binding protein 1	1.36	19.27
1418912_at	Plxdc2	plexin domain containing 2	1.19	8.37
1418919_at	Sgol1	shugoshin-like 1 (S. pombe)	4.11	21.73
1418924_at	Rassf7	Ras association (RalGDS/AF-6) domain family (N-terminal) member 7	2.53	12.22
1418930_at	Cxcl10	chemokine (C-X-C motif) ligand 10	5.77	15.48
1418939_at	Hlx	H2.0-like homeobox	1.1	7.63
1418945_at	Mmp3	matrix metallopeptidase 3	2.2	9.18
1418946_at	St3gal1	ST3 beta-galactoside alpha-2,3-sialyltransferase 1	2.12	15.53
1418961_at	Necap2	NECAP endocytosis associated 2	1.85	19.51
1418962_at	Necap2	NECAP endocytosis associated 2	2.15	24.57
1418969_at	Skp2	S-phase kinase-associated protein 2 (p45)	3.56	17.34
1418980_a_at	Cnp	2',3'-cyclic nucleotide 3' phosphodiesterase	1.3	11.16
1418982_at	Cebpa	CCAAT/enhancer binding protein (C/EBP), alpha	3.54	22.22
1418990_at	Ms4a4d	membrane-spanning 4-domains, subfamily A, member 4D	1.61	13.14
1418991_at	Bak1	BCL2-antagonist/killer 1	1.26	16.65
1418999_at	2310033P09Rik	RIKEN cDNA 2310033P09 gene	1.17	14.72
1419004_s_at	Bcl2a1a	B-cell leukemia/lymphoma 2 related protein A1a	6.27	25.18
1419015_at	Wisp2	WNT1 inducible signaling pathway protein 2	4.14	16.6
1419022_a_at	Eno1	enolase 1, alpha non-neuron	1.84	20.73
1419023_x_at	Eno1	enolase 1, alpha non-neuron	1.91	24.33
1419026_at	Daxx	Fas death domain-associated protein	1.6	14.7
1419027_s_at	Gltp	glycolipid transfer protein	2.43	24.73
1419029_at	Ero1l	ERO1-like (S. cerevisiae)	2.32	20.24
1419031_at	Fads2	fatty acid desaturase 2	1.38	9.14
1419042_at	Iigp1	interferon inducible GTPase 1	1.87	8.33
1419043_a_at	Iigp1	interferon inducible GTPase 1	1.53	5.37
1419046_at	Brp16	brain protein 16	1.22	14.77
1419050_at	Tmem8c	transmembrane protein 8C	4.55	17.17
1419058_at	Polr1e	polymerase (RNA) I polypeptide E	1.1	12.82
1419061_at	Rhod	ras homolog gene family, member D	2.21	18.85
1419062_at	Epb4.1l3	erythrocyte protein band 4.1-like 3	2.17	17.26
1419073_at	Tmeff2	transmembrane protein with EGF-like and two follistatin-like domains 2	1.9	10.65
1419076_a_at	Brca2	breast cancer 2	3.36	19.57
1419080_at	Gdnf	glial cell line derived neurotrophic factor	1.53	4.74
1419091_a_at	Anxa2	annexin A2	2.52	21.15
1419100_at	Serpina3n	serine (or cysteine) peptidase inhibitor, clade A, member 3N	3.57	12.13
1419107_at	Ophn1	oligophrenin 1	2.04	17.74
1419108_at	Ophn1	oligophrenin 1	1.98	18.87
1419113_at	Ap1g2	adaptor protein complex AP-1, gamma 2 subunit	1.43	16.32
1419119_at	Hcst	hematopoietic cell signal transducer	2.48	17.84
1419120_at	Lyl1	lymphoblastomic leukemia 1	3.2	19.72
1419123_a_at	Pdgfc	platelet-derived growth factor, C polypeptide	2.2	9.54
1419125_at	Ptpn18	protein tyrosine phosphatase, non-receptor type 18	4.66	24.37
1419128_at	Itgax	integrin alpha X	5.24	19.81
1419132_at	Tlr2	toll-like receptor 2	4.44	21.81
1419138_at	B3galt4	UDP-Gal:betaGlcNAc beta 1,3-galactosyltransferase, polypeptide 4	1.06	11.28
1419144_at	Cd163	CD163 antigen	2.13	7.38
1419152_at	2810417H13Rik	RIKEN cDNA 2810417H13 gene	6.34	20.19
1419153_at	2810417H13Rik	RIKEN cDNA 2810417H13 gene	6.31	25.1
1419155_a_at	Sox4	SRY-box containing gene 4	1.13	6.92
1419172_at	Dhfr	dihydrofolate reductase	2.38	19.5
1419182_at	Svep1	sushi, von Willebrand factor type A, EGF and pentraxin domain containing 1	1.8	9.42
1419183_at	Papd4	PAP associated domain containing 4	2.23	16.9
1419184_a_at	Fhl2	four and a half LIM domains 2	2.5	10.09
1419186_a_at	St8sia4	ST8 alpha-N-acetyl-neuraminide alpha-2,8-sialyltransferase 4	1.42	8.25
1419193_a_at	Gmfg	glia maturation factor, gamma	4.34	25.31
1419194_s_at	Gmfg	glia maturation factor, gamma	4.68	26.26
1419204_at	Dll1	delta-like 1 (Drosophila)	1.38	4.54
1419206_at	Cd37	CD37 antigen	5.22	23.26
1419212_at	Icosl	icos ligand	2.43	17.58
1419217_at	Sergef	secretion regulating guanine nucleotide exchange factor	1.57	15.44
1419219_at	Cyp4f18	cytochrome P450, family 4, subfamily f, polypeptide 18	4.11	22.07
1419247_at	Rgs2	regulator of G-protein signaling 2	2.52	15.11
1419248_at	Rgs2	regulator of G-protein signaling 2	2.28	14.04
1419249_at			2.26	12.16
1419251_at	Eps15	epidermal growth factor receptor pathway substrate 15	1.09	16.22
1419253_at	Mthfd2	methylenetetrahydrofolate dehydrogenase (NAD+ dependent), methenyltetrahydrofolate cyclohydrolase	2.57	19.78
1419254_at	Mthfd2	methylenetetrahydrofolate dehydrogenase (NAD+ dependent), methenyltetrahydrofolate cyclohydrolase	2.87	17.71
1419257_at	Tcea1	transcription elongation factor A (SII) 1	1.08	10.97
1419259_at	Rsu1	Ras suppressor protein 1	1.01	11.36
1419270_a_at	Dut	deoxyuridine triphosphatase	2.76	21.89
1419272_at	Myd88	myeloid differentiation primary response gene 88	2.84	22.66
1419276_at	Enpp1	ectonucleotide pyrophosphatase/phosphodiesterase 1	1.98	9.63
1419279_at	Pip4k2a	phosphatidylinositol-5-phosphate 4-kinase, type II, alpha	3.27	23.64
1419282_at	Ccl12	chemokine (C-C motif) ligand 12	6.97	19.3
1419286_s_at	Ift81	intraflagellar transport 81 homolog (Chlamydomonas)	1.22	10.96
1419295_at	Creb3l1	cAMP responsive element binding protein 3-like 1	1.99	12.29
1419296_at	Arhgap4	Rho GTPase activating protein 4	2.89	17.72
1419308_at	Invs	inversin	1.69	15.33
1419309_at	Pdpn	podoplanin	3.12	23.82
1419315_at	Slamf9	SLAM family member 9	4.5	20.25
1419321_at	F7	coagulation factor VII	4.19	24.17
1419358_at	Sorcs2	sortilin-related VPS10 domain containing receptor 2	2.23	14.69
1419391_at	Myog	myogenin	3.93	14.2
1419394_s_at	S100a8	S100 calcium binding protein A8 (calgranulin A)	4.07	7.86
1419397_at	Pola1	polymerase (DNA directed), alpha 1	3.26	20.02
1419398_a_at	Reep5	receptor accessory protein 5	1.07	18.87
1419402_at	Mns1	meiosis-specific nuclear structural protein 1	1.96	18.91
1419410_at	Batf	basic leucine zipper transcription factor, ATF-like	2.58	16.9
1419434_at	Slc2a10	solute carrier family 2 (facilitated glucose transporter), member 10	1.6	10.65
1419442_at	Matn2	matrilin 2	2.29	12.36
1419449_a_at	Gnai2	guanine nucleotide binding protein (G protein), alpha inhibiting 2	2.28	23.79
1419455_at	Il10rb	interleukin 10 receptor, beta	3.41	24.28
1419456_at	Dcxr	dicarbonyl L-xylulose reductase	1.35	10.57
1419462_s_at	Gtl3	gene trap locus 3	1.42	12.14
1419480_at	Sell	selectin, lymphocyte	4.03	16.83
1419482_at	C3ar1	complement component 3a receptor 1	7.42	23.9
1419483_at	C3ar1	complement component 3a receptor 1	6.94	20.8
1419487_at	Mybph	myosin binding protein H	1.5	4.8
1419488_at	Tnip2	TNFAIP3 interacting protein 2	1.76	15.57
1419493_a_at	Tpd52	tumor protein D52	1.31	14.78
1419494_a_at	Tpd52	tumor protein D52	1.42	17.85
1419508_at	Ripk1	receptor (TNFRSF)-interacting serine-threonine kinase 1	2.15	15.46
1419509_a_at	Nagk	N-acetylglucosamine kinase	2.17	21.32
1419513_a_at	Ect2	ect2 oncogene	5.68	22.36
1419515_at	Fgd2	FYVE, RhoGEF and PH domain containing 2	3.56	22.72
1419519_at	Igf1	insulin-like growth factor 1	1.86	9.06
1419526_at	Fgr	Gardner-Rasheed feline sarcoma viral (Fgr) oncogene homolog	2.86	20.02
1419527_at	Comp	cartilage oligomeric matrix protein	2.68	8.64
1419537_at	Tcfec	transcription factor EC	5.04	19.46
1419543_a_at	Tra2b	transformer 2 beta homolog (Drosophila)	1.26	9.39
1419544_at	Atp6v1c1	ATPase, H+ transporting, lysosomal V1 subunit C1	1.01	13.03
1419546_at	Atp6v1c1	ATPase, H+ transporting, lysosomal V1 subunit C1	1.02	13.86
1419550_a_at	Stk39	serine/threonine kinase 39, STE20/SPS1 homolog (yeast)	1.74	12.55
1419554_at	Cd47	CD47 antigen (Rh-related antigen, integrin-associated signal transducer)	2.15	17.56
1419561_at	Ccl3	chemokine (C-C motif) ligand 3	5.63	18.56
1419569_a_at	Isg20	interferon-stimulated protein	2.31	13.8
1419573_a_at	Lgals1	lectin, galactose binding, soluble 1	1.01	17.57
1419583_at	Cbx4	chromobox homolog 4 (Drosophila Pc class)	1.47	11.46
1419589_at	Cd93	CD93 antigen	1.16	15.15
1419595_a_at	Ggh	gamma-glutamyl hydrolase	1.57	16.35
1419598_at	Ms4a6d	membrane-spanning 4-domains, subfamily A, member 6D	7.45	21.24
1419599_s_at	Ms4a6d	membrane-spanning 4-domains, subfamily A, member 6D	7.01	22.32
1419603_at	Ifi204	interferon activated gene 204	4.1	17.55
1419604_at	Zbp1	Z-DNA binding protein 1	5.07	19.79
1419605_at	Clec10a	C-type lectin domain family 10, member A	4.89	21.82
1419606_a_at	Tnnt1	troponin T1, skeletal, slow	1.97	7.07
1419609_at	Ccr1	chemokine (C-C motif) receptor 1	5.25	19.57
1419619_at	Krt80	keratin 80	3.25	18.14
1419627_s_at	Clec4n	C-type lectin domain family 4, member n	4.64	15.96
1419631_at	Was	Wiskott-Aldrich syndrome homolog (human)	4.66	24.08
1419640_at	Purb	purine rich element binding protein B	1.12	7.22
1419644_at	Cstf2	cleavage stimulation factor, 3' pre-RNA subunit 2	1.42	15.17
1419649_s_at	Myo1c	myosin IC	1	13.79
1419654_at	Tle3	transducin-like enhancer of split 3, homolog of Drosophila E(spl)	1.75	13.51
1419655_at	Tle3	transducin-like enhancer of split 3, homolog of Drosophila E(spl)	1.45	12.83
1419662_at	Ogn	osteoglycin	1.68	5.4
1419663_at	Ogn	osteoglycin	1.26	5.58
1419665_a_at	Nupr1	nuclear protein 1	1.31	8.73
1419666_x_at	Nupr1	nuclear protein 1	1.25	8.67
1419684_at	Ccl8	chemokine (C-C motif) ligand 8	6.95	21.58
1419692_a_at	Ltc4s	leukotriene C4 synthase	2.27	18.19
1419693_at	Colec12	collectin sub-family member 12	2.33	14.04
1419696_at	Cd4	CD4 antigen	1.44	7.2
1419703_at	Col5a3	collagen, type V, alpha 3	2.29	16.83
1419712_at	Il3ra	interleukin 3 receptor, alpha chain	3.04	20.13
1419741_at	Supt16h	suppressor of Ty 16 homolog (S. cerevisiae)	1.6	19.72
1419742_at	1700037H04Rik	RIKEN cDNA 1700037H04 gene	1.38	18.44
1419754_at	Myo5a	myosin VA	3.63	18.61
1419764_at	Chi3l3	chitinase 3-like 3	7.42	23.48
1419768_at	Cd22	CD22 antigen	2.97	19.74
1419798_at			2.9	15.61
1419810_x_at	Arhgap9	Rho GTPase activating protein 9	4.66	25.68
1419829_a_at			1.38	14.75
1419838_s_at	Plk4	polo-like kinase 4 (Drosophila)	4.38	19.61
1419848_x_at	Tlr7	toll-like receptor 7	4.2	22.66
1419853_a_at	P2rx7	purinergic receptor P2X, ligand-gated ion channel, 7	3.96	14.96
1419864_x_at			1.59	17.93
1419872_at	Csf1r	colony stimulating factor 1 receptor	4.2	23.87
1419873_s_at	Csf1r	colony stimulating factor 1 receptor	4.9	23.69
1419879_s_at	Trim25	tripartite motif-containing 25	2.18	20.51
1419883_s_at	Atp6v1b2	ATPase, H+ transporting, lysosomal V1 subunit B2	1.11	10.57
1419898_s_at	Zc3h7a	zinc finger CCCH type containing 7 A	1.14	8.58
1419899_at	Zc3h7a	zinc finger CCCH type containing 7 A	1.2	8.21
1419905_s_at	Hpgd	hydroxyprostaglandin dehydrogenase 15 (NAD)	2.15	5.83
1419906_at	Hpgd	hydroxyprostaglandin dehydrogenase 15 (NAD)	2.26	6.17
1419911_at	Coro1c	coronin, actin binding protein 1C	2.75	24.71
1419932_s_at	Gpr137b	G protein-coupled receptor 137B	3.13	18.92
1419935_s_at	Csnk2a2	casein kinase 2, alpha prime polypeptide	1.45	12.83
1419936_at	Csnk2a2	casein kinase 2, alpha prime polypeptide	1.49	12.12
1419943_s_at	Ccnb1	cyclin B1	4.71	23.15
1419944_at	Ccnb1	cyclin B1	5.34	24.38
1419993_at	Rab3il1	RAB3A interacting protein (rabin3)-like 1	2.85	20.36
1419998_at	C330027C09Rik	RIKEN cDNA C330027C09 gene	2.98	18.33
1420013_s_at	Lss	lanosterol synthase	1.92	13.5
1420028_s_at	Mcm3	minichromosome maintenance deficient 3 (S. cerevisiae)	3.6	22.37
1420029_at	Mcm3	minichromosome maintenance deficient 3 (S. cerevisiae)	3.69	22.34
1420032_at	Chek1	checkpoint kinase 1 homolog (S. pombe)	3.13	21.11
1420081_s_at	D2Ertd750e	DNA segment, Chr 2, ERATO Doi 750, expressed	5.48	27.22
1420082_at	D2Ertd750e	DNA segment, Chr 2, ERATO Doi 750, expressed	4.64	26.47
1420091_s_at	Morc3	microrchidia 3	1.41	10.25
1420092_at	Morc3	microrchidia 3	1.53	11.85
1420115_at	Fam48a	family with sequence similarity 48, member A	1.19	8.46
1420118_s_at	Galm	galactose mutarotase	1.54	14.56
1420131_s_at	Pttg1ip	pituitary tumor-transforming 1 interacting protein	1.15	12.27
1420132_s_at	Pttg1ip	pituitary tumor-transforming 1 interacting protein	1.45	17.68
1420150_at	Spsb1	splA/ryanodine receptor domain and SOCS box containing 1	1.44	8.43
1420171_s_at	Myh9	myosin, heavy polypeptide 9, non-muscle	1.03	15.5
1420172_at	Myh9	myosin, heavy polypeptide 9, non-muscle	1.04	16.28
1420196_s_at	Tbc1d14	TBC1 domain family, member 14	1.16	17.38
1420249_s_at	Ccl6	chemokine (C-C motif) ligand 6	4.77	19.28
1420250_at	Ccl6	chemokine (C-C motif) ligand 6	4.7	19.55
1420295_x_at	Clcn5	chloride channel 5	3.75	23.09
1420296_at	Clcn5	chloride channel 5	3.58	24.3
1420361_at	Slc11a1	solute carrier family 11 (proton-coupled divalent metal ion transporters), member 1	4.89	23.07
1420362_a_at	Bik	BCL2-interacting killer	1.54	10.52
1420372_at	Sntb2	syntrophin, basic 2	1.86	10.49
1420375_at	Kif3a	kinesin family member 3A	1.07	11.31
1420377_at	St8sia2	ST8 alpha-N-acetyl-neuraminide alpha-2,8-sialyltransferase 2	5.33	23.25
1420380_at	Ccl2	chemokine (C-C motif) ligand 2	5.75	16.35
1420381_a_at	Rpl31	ribosomal protein L31	1.37	15.43
1420382_at	Apob48r	apolipoprotein B48 receptor	3.23	20.71
1420394_s_at	Lilrb4	leukocyte immunoglobulin-like receptor, subfamily B, member 4	6.7	20.08
1420404_at	Cd86	CD86 antigen	3.47	16.42
1420425_at	Prdm1	PR domain containing 1, with ZNF domain	1.81	11.08
1420464_s_at			6.25	22.1
1420472_at	Mtpn	myotrophin	1.09	13.3
1420473_at	Mtpn	myotrophin	1.37	18.74
1420474_at	Mtpn	myotrophin	1.08	6.9
1420475_at	Mtpn	myotrophin	1.39	10.66
1420478_at	Nap1l1	nucleosome assembly protein 1-like 1	1.75	13.5
1420479_a_at	Nap1l1	nucleosome assembly protein 1-like 1	1.42	10.58
1420498_a_at	Dab2	disabled homolog 2 (Drosophila)	3.78	21.82
1420499_at	Gch1	GTP cyclohydrolase 1	1.83	14.15
1420501_at	Dnajc1	DnaJ (Hsp40) homolog, subfamily C, member 1	1.35	15.52
1420502_at	Sat1	spermidine/spermine N1-acetyl transferase 1	2.52	14.49
1420505_a_at	Stxbp1	syntaxin binding protein 1	1.53	13.53
1420547_at	Galc	galactosylceramidase	1.56	12.52
1420558_at	Selp	selectin, platelet	1.36	3.53
1420592_a_at	Anp32e	acidic (leucine-rich) nuclear phosphoprotein 32 family, member E	1.33	18.15
1420603_s_at	Raet1a	retinoic acid early transcript 1, alpha	4.32	17.64
1420621_a_at	App	amyloid beta (A4) precursor protein	1.34	12.75
1420624_a_at	Vamp8	vesicle-associated membrane protein 8	1.03	14.98
1420632_a_at	Bscl2	Bernardinelli-Seip congenital lipodystrophy 2 homolog (human)	1.47	15.39
1420635_a_at	Tcirg1	T-cell, immune regulator 1, ATPase, H+ transporting, lysosomal V0 protein A3	4.02	24.31
1420643_at	Lfng	LFNG O-fucosylpeptide 3-beta-N-acetylglucosaminyltransferase	2.97	20.05
1420645_at	Pcgf2	polycomb group ring finger 2	2.49	17.17
1420646_at	Nus1	nuclear undecaprenyl pyrophosphate synthase 1 homolog (S. cerevisiae)	1.08	11.1
1420647_a_at	Krt8	keratin 8	3.35	7.28
1420653_at	Tgfb1	transforming growth factor, beta 1	3.79	24.72
1420671_x_at	Ms4a4c	membrane-spanning 4-domains, subfamily A, member 4C	7.15	22.41
1420688_a_at	Sgce	sarcoglycan, epsilon	1.05	8.24
1420697_at	Slc15a3	solute carrier family 15, member 3	5.73	25.89
1420699_at	Clec7a	C-type lectin domain family 7, member a	5.62	19.36
1420703_at			4.78	24.94
1420704_at			2.02	17.31
1420713_a_at	Mdfi	MyoD family inhibitor	1.6	7.07
1420731_a_at	Csrp2	cysteine and glycine-rich protein 2	3.27	15.04
1420761_at	Chrnd	cholinergic receptor, nicotinic, delta polypeptide	2.46	11.93
1420804_s_at	Clec4d	C-type lectin domain family 4, member d	7.57	18.78
1420819_at	Sla	src-like adaptor	5.85	22.22
1420824_at	Sema4d	sema domain, immunoglobulin domain (Ig), transmembrane domain (TM) and short cytoplasmic domain, (semaphorin) 4D	3.07	16.99
1420828_s_at	Ywhaq	tyrosine 3-monooxygenase/tryptophan 5-monooxygenase activation protein, theta polypeptide	1.19	6.76
1420829_a_at	Ywhaq	tyrosine 3-monooxygenase/tryptophan 5-monooxygenase activation protein, theta polypeptide	1.33	13.52
1420830_x_at	Ywhaq	tyrosine 3-monooxygenase/tryptophan 5-monooxygenase activation protein, theta polypeptide	1.43	17.2
1420832_at	Qsox1	quiescin Q6 sulfhydryl oxidase 1	1.18	13.15
1420843_at	Ptprf	protein tyrosine phosphatase, receptor type, F	1.1	5.14
1420851_at	Pard6g	par-6 partitioning defective 6 homolog gamma (C. elegans)	1.41	7.74
1420873_at	Twf1	twinfilin, actin-binding protein, homolog 1 (Drosophila)	2.1	19.25
1420874_at	Twf1	twinfilin, actin-binding protein, homolog 1 (Drosophila)	1.79	6.69
1420875_at	Twf1	twinfilin, actin-binding protein, homolog 1 (Drosophila)	1.76	12.68
1420876_a_at	2006-09-01	septin 6	2.23	18.47
1420878_a_at	Ywhab	tyrosine 3-monooxygenase/tryptophan 5-monooxygenase activation protein, beta polypeptide	1.95	20.59
1420879_a_at	Ywhab	tyrosine 3-monooxygenase/tryptophan 5-monooxygenase activation protein, beta polypeptide	1.01	14.55
1420882_a_at	Nsd1	nuclear receptor-binding SET-domain protein 1	1.21	17.09
1420904_at	Il17ra	interleukin 17 receptor A	2.45	18.71
1420905_at	Il17ra	interleukin 17 receptor A	3.91	26.82
1420906_at	Cd2ap	CD2-associated protein	1.44	8.51
1420907_at	Cd2ap	CD2-associated protein	1.31	13.05
1420915_at	Stat1	signal transducer and activator of transcription 1	1.92	11.67
1420928_at	St6gal1	beta galactoside alpha 2,6 sialyltransferase 1	2.13	17.34
1420933_a_at	Eya3	eyes absent 3 homolog (Drosophila)	2.1	22
1420959_at	Asph	aspartate-beta-hydroxylase	2.19	14.72
1420961_a_at			1.61	7.6
1420965_a_at	Enc1	ectodermal-neural cortex 1	2.79	18.58
1420970_at	Adcy7	adenylate cyclase 7	2.7	12.29
1420979_at	Pak1	p21 protein (Cdc42/Rac)-activated kinase 1	1.96	17.17
1420984_at	Pctp	phosphatidylcholine transfer protein	1	7.16
1420986_s_at	Kif3b	kinesin family member 3B	1.37	13.99
1420991_at	Ankrd1	ankyrin repeat domain 1 (cardiac muscle)	2.38	8.68
1420992_at	Ankrd1	ankyrin repeat domain 1 (cardiac muscle)	2.34	13.72
1420994_at	B3gnt5	UDP-GlcNAc:betaGal beta-1,3-N-acetylglucosaminyltransferase 5	4.2	22.65
1421005_at	Cep110	centrosomal protein 110	1.09	7.68
1421009_at	Rsad2	radical S-adenosyl methionine domain containing 2	3.36	12.78
1421015_s_at	Pole3	polymerase (DNA directed), epsilon 3 (p17 subunit)	1.28	12.55
1421034_a_at			3.05	20.92
1421038_a_at	Kcnn4	potassium intermediate/small conductance calcium-activated channel, subfamily N, member 4	3.4	21.91
1421041_s_at	Gsta2	glutathione S-transferase, alpha 2 (Yc2)	2.84	9.06
1421042_at	Arhgef2	rho/rac guanine nucleotide exchange factor (GEF) 2	1.22	12.85
1421043_s_at	Arhgef2	rho/rac guanine nucleotide exchange factor (GEF) 2	1.55	15.99
1421045_at	Mrc2	mannose receptor, C type 2	2.47	16.14
1421054_at	Xpo4	exportin 4	2.36	21.36
1421062_s_at	Clta	clathrin, light polypeptide (Lca)	1.27	22.93
1421075_s_at	Cyp7b1	cytochrome P450, family 7, subfamily b, polypeptide 1	2.86	14.59
1421107_at	Stk4	serine/threonine kinase 4	1.63	16.7
1421131_a_at	Zfp111	zinc finger protein 111	1.23	12.48
1421137_a_at	Pkib	protein kinase inhibitor beta, cAMP dependent, testis specific	4.91	21.81
1421140_a_at	Foxp1	forkhead box P1	2.22	14.64
1421141_a_at	Foxp1	forkhead box P1	2.71	18.73
1421142_s_at	Foxp1	forkhead box P1	2.93	16.36
1421144_at	Rpgrip1	retinitis pigmentosa GTPase regulator interacting protein 1	1.53	19.22
1421153_at	Loxl4	lysyl oxidase-like 4	1.87	10.74
1421164_a_at	Arhgef1	Rho guanine nucleotide exchange factor (GEF) 1	1.59	17.49
1421168_at	Abcg3	ATP-binding cassette, sub-family G (WHITE), member 3	4.99	21.52
1421171_at	Adam12	a disintegrin and metallopeptidase domain 12 (meltrin alpha)	5.26	15.52
1421172_at	Adam12	a disintegrin and metallopeptidase domain 12 (meltrin alpha)	5.83	20.65
1421173_at	Irf4	interferon regulatory factor 4	2.31	12.56
1421186_at	Ccr2	chemokine (C-C motif) receptor 2	5.48	22.17
1421188_at	Ccr2	chemokine (C-C motif) receptor 2	5.56	22.21
1421194_at	Itga4	integrin alpha 4	2.36	12.57
1421201_a_at	Tro	trophinin	1.27	7.79
1421211_a_at	Ciita	class II transactivator	2.91	15.67
1421217_a_at	Lgals9	lectin, galactose binding, soluble 9	2.63	15.28
1421223_a_at	Anxa4	annexin A4	2.33	21.68
1421228_at	Ccl7	chemokine (C-C motif) ligand 7	6.05	17.71
1421260_a_at	Srm	spermidine synthase	2.54	20.42
1421269_at	Ugcg	UDP-glucose ceramide glucosyltransferase	2.77	15.35
1421284_at	Pign	phosphatidylinositol glycan anchor biosynthesis, class N	1.26	9.8
1421285_at	Pik3ap1	phosphoinositide-3-kinase adaptor protein 1	2.03	16.15
1421307_at	Car13	carbonic anhydrase 13	4.18	20.54
1421317_x_at			2.22	14.96
1421322_a_at	Irf9	interferon regulatory factor 9	2.14	18.07
1421326_at	Csf2rb	colony stimulating factor 2 receptor, beta, low-affinity (granulocyte-macrophage)	3.14	16.4
1421344_a_at	Jub	ajuba	1.66	8.34
1421352_at	Tlr6	toll-like receptor 6	1.95	18.15
1421358_at	H2-M3	histocompatibility 2, M region locus 3	2.48	14.14
1421366_at	Clec5a	C-type lectin domain family 5, member a	4.34	18.86
1421375_a_at	S100a6	S100 calcium binding protein A6 (calcyclin)	1.86	21.82
1421385_a_at	Myo7a	myosin VIIA	2.27	20.09
1421389_a_at	Eif2ak4	eukaryotic translation initiation factor 2 alpha kinase 4	1.06	10.61
1421392_a_at	Birc3	baculoviral IAP repeat-containing 3	1.45	15.99
1421402_at	Mta3	metastasis associated 3	1.64	14.69
1421408_at	Igsf6	immunoglobulin superfamily, member 6	5.39	24.45
1421421_at	Angptl1	angiopoietin-like 1	1.48	4.17
1421424_a_at	Anpep	alanyl (membrane) aminopeptidase	4.05	23.8
1421462_a_at	Lepre1	leprecan 1	1.94	18.38
1421492_at	Hpgds	hematopoietic prostaglandin D synthase	3.66	17.34
1421498_a_at			1.31	9.66
1421512_at	Cep250	centrosomal protein 250	2.12	20.69
1421525_a_at	Naip5	NLR family, apoptosis inhibitory protein 5	5.16	22.41
1421544_at	Dnahc11	dynein, axonemal, heavy chain 11	4.09	22.58
1421546_a_at	Racgap1	Rac GTPase-activating protein 1	4.05	23.63
1421547_at	Cd180	CD180 antigen	5.14	22.51
1421550_a_at	Trim34-1	tripartite motif-containing 34-1	2.69	14.05
1421578_at	Ccl4	chemokine (C-C motif) ligand 4	3.94	19.14
1421594_a_at	Sytl2	synaptotagmin-like 2	3.18	14.16
1421612_a_at			2.07	11.72
1421618_at	Myo1f	myosin IF	4.86	24.97
1421654_a_at	Lmna	lamin A	2.24	22.99
1421662_a_at	Tusc3	tumor suppressor candidate 3	1.9	11.7
1421679_a_at	Cdkn1a	cyclin-dependent kinase inhibitor 1A (P21)	2.13	9.63
1421685_at	Clec4b1	C-type lectin domain family 4, member b1	3.62	15.15
1421694_a_at	Vcan	versican	4.33	15.87
1421708_a_at	Stat6	signal transducer and activator of transcription 6	1.35	13.97
1421731_a_at	Fen1	flap structure specific endonuclease 1	1.88	16.13
1421733_a_at	Tpst1	protein-tyrosine sulfotransferase 1	1.48	14.72
1421792_s_at	Trem2	triggering receptor expressed on myeloid cells 2	6.38	23.54
1421811_at	Thbs1	thrombospondin 1	2.93	5.31
1421812_at	Tapbp	TAP binding protein	1.53	20.58
1421813_a_at	Psap	prosaposin	1.47	19.35
1421814_at	Msn	moesin	1.21	12.21
1421819_a_at	Set	SET translocation	1.95	18.3
1421840_at	Abca1	ATP-binding cassette, sub-family A (ABC1), member 1	2.66	17.54
1421851_at	Mtap1b	microtubule-associated protein 1B	1.23	4.62
1421855_at	Fgl2	fibrinogen-like protein 2	2.3	11.14
1421858_at	Adam17	a disintegrin and metallopeptidase domain 17	1.29	13.27
1421871_at	Sh3bgrl	SH3-binding domain glutamic acid-rich protein like	2.14	11.27
1421895_at	Eif2s3x	eukaryotic translation initiation factor 2, subunit 3, structural gene X-linked	1.01	11.33
1421908_a_at	Tcf12	transcription factor 12	1.1	13.83
1421911_at	Stat2	signal transducer and activator of transcription 2	3.17	17.37
1421916_at	Pdgfra	platelet derived growth factor receptor, alpha polypeptide	2.41	10.92
1421917_at	Pdgfra	platelet derived growth factor receptor, alpha polypeptide	1.88	15.17
1421926_at	Mapk11	mitogen-activated protein kinase 11	1.43	10.23
1421934_at	Cbx5	chromobox homolog 5 (Drosophila HP1a)	1.59	14.39
1421947_at	Gng12	guanine nucleotide binding protein (G protein), gamma 12	1.61	18.32
1421959_s_at	Adcy3	adenylate cyclase 3	1.37	13.01
1421960_at	Adcy3	adenylate cyclase 3	3.3	20.82
1421963_a_at	Cdc25b	cell division cycle 25 homolog B (S. pombe)	3.67	24.54
1421977_at	Mmp19	matrix metallopeptidase 19	3.81	14.79
1421985_a_at			1.11	13.62
1421992_a_at	Igfbp4	insulin-like growth factor binding protein 4	1.59	10.07
1421998_at	Tor3a	torsin family 3, member A	1.9	16.25
1422005_at	Eif2ak2	eukaryotic translation initiation factor 2-alpha kinase 2	2.91	17.76
1422006_at	Eif2ak2	eukaryotic translation initiation factor 2-alpha kinase 2	1.9	7.14
1422010_at	Tlr7	toll-like receptor 7	5.82	21.77
1422013_at	Clec4a2	C-type lectin domain family 4, member a2	5.29	19.75
1422016_a_at	Cenph	centromere protein H	2.98	20.84
1422024_at	Fli1	Friend leukemia integration 1	1.67	9.73
1422041_at	Pilrb1	paired immunoglobin-like type 2 receptor beta 1	3.7	19.08
1422045_a_at	Ptpn12	protein tyrosine phosphatase, non-receptor type 12	1.06	12.25
1422062_at	Msr1	macrophage scavenger receptor 1	5.13	24.66
1422095_a_at	Cmpk2	cytidine monophosphate (UMP-CMP) kinase 2, mitochondrial	1.77	9.21
1422106_a_at	Spsb2	splA/ryanodine receptor domain and SOCS box containing 2	1.15	16.28
1422124_a_at	Ptprc	protein tyrosine phosphatase, receptor type, C	5.76	24.18
1422125_at	Htr2b	5-hydroxytryptamine (serotonin) receptor 2B	2.37	11.97
1422128_at	Rpl14	ribosomal protein L14	1.5	16.17
1422160_at	H2-T24	histocompatibility 2, T region locus 24	1.58	11.75
1422161_at	Siglec1	sialic acid binding Ig-like lectin 1, sialoadhesin	4.85	24.66
1422185_a_at	Cyb5r3	cytochrome b5 reductase 3	1.62	16.51
1422186_s_at	Cyb5r3	cytochrome b5 reductase 3	1.77	16.58
1422191_at	Cd200r1	CD200 receptor 1	4.18	16.66
1422252_a_at	Cdc25c	cell division cycle 25 homolog C (S. pombe)	2.93	17.94
1422286_a_at	Tgif1	TGFB-induced factor homeobox 1	1.13	3.71
1422302_s_at	Ftl2	ferritin light chain 2	1.7	22.16
1422317_a_at	Il1rl1	interleukin 1 receptor-like 1	4.67	10.9
1422322_at	Chml	choroideremia-like	1.32	10.18
1422327_s_at	G6pd2	glucose-6-phosphate dehydrogenase 2	3.5	17
1422430_at	Fignl1	fidgetin-like 1	5.39	22.78
1422437_at	Col5a2	collagen, type V, alpha 2	3.2	18.37
1422439_a_at	Cdk4	cyclin-dependent kinase 4	2.35	24.83
1422440_at	Cdk4	cyclin-dependent kinase 4	2.32	23.95
1422441_x_at	Cdk4	cyclin-dependent kinase 4	2.3	24.6
1422444_at	Itga6	integrin alpha 6	1.03	7.22
1422456_at	Nsf	N-ethylmaleimide sensitive fusion protein	1.14	17.99
1422460_at	Mad2l1	MAD2 mitotic arrest deficient-like 1 (yeast)	3.46	22.59
1422467_at	Ppt1	palmitoyl-protein thioesterase 1	2.29	23.9
1422468_at	Ppt1	palmitoyl-protein thioesterase 1	3.68	21.76
1422469_at	Tbk1	TANK-binding kinase 1	1.22	12.04
1422476_at	Ifi30	interferon gamma inducible protein 30	3.78	21.93
1422488_at	Nxt1	NTF2-related export protein 1	1.03	13.5
1422489_at	Mogs	mannosyl-oligosaccharide glucosidase	1.78	18.44
1422494_s_at	Cdk20	cyclin-dependent kinase 20	1.82	12.86
1422495_a_at	Hmgn1	high mobility group nucleosomal binding domain 1	1.09	15.28
1422497_at	Slc30a5	solute carrier family 30 (zinc transporter), member 5	1.23	11.83
1422499_at	Lima1	LIM domain and actin binding 1	1.88	14.82
1422506_a_at	Cstb	cystatin B	2.47	25.6
1422507_at	Cstb	cystatin B	3.33	24.42
1422508_at	Atp6v1a	ATPase, H+ transporting, lysosomal V1 subunit A	2.19	19.86
1422509_at	U2af1	U2 small nuclear ribonucleoprotein auxiliary factor (U2AF) 1	1.16	19.4
1422511_a_at	Ogfr	opioid growth factor receptor	1.22	12.39
1422513_at	Ccnf	cyclin F	4.37	25.16
1422527_at	H2-DMa	histocompatibility 2, class II, locus DMa	3.8	21.18
1422528_a_at	Zfp36l1	zinc finger protein 36, C3H type-like 1	1.4	6.72
1422537_a_at	Id2	inhibitor of DNA binding 2	2.94	16.83
1422540_at	Fbln1	fibulin 1	1.32	5.02
1422542_at	Gpr34	G protein-coupled receptor 34	4.49	16.1
1422547_at	Ranbp1	RAN binding protein 1	2.6	19.75
1422557_s_at	Mt1	metallothionein 1	1.68	5.27
1422562_at	Rrad	Ras-related associated with diabetes	3.39	9.46
1422567_at	Fam129a	family with sequence similarity 129, member A	1.44	11.67
1422571_at	Thbs2	thrombospondin 2	4	15.03
1422572_at	Rhog	ras homolog gene family, member G	2.97	23.19
1422573_at	Ampd3	adenosine monophosphate deaminase 3	1.1	4.98
1422576_at	Atxn10	ataxin 10	1.03	16.17
1422580_at	Myl4	myosin, light polypeptide 4	1.37	5.95
1422587_at	Tmem45a	transmembrane protein 45a	2.2	10.31
1422593_at	Ap3s1	adaptor-related protein complex 3, sigma 1 subunit	1.43	11.1
1422603_at	Rnase4	ribonuclease, RNase A family 4	2.15	15.16
1422606_at	C1qtnf3	C1q and tumor necrosis factor related protein 3	4.37	10.84
1422615_at	Map4k4	mitogen-activated protein kinase kinase kinase kinase 4	2.62	22.06
1422628_at	Fam111a	family with sequence similarity 111, member A	3.26	17.82
1422630_at	Rad50	RAD50 homolog (S. cerevisiae)	1.43	14.14
1422637_at	Rassf5	Ras association (RalGDS/AF-6) domain family member 5	5.03	21.1
1422638_s_at	Rassf5	Ras association (RalGDS/AF-6) domain family member 5	4.35	25.25
1422660_at	Rbm3	RNA binding motif protein 3	1.08	14.24
1422661_at	Lgals8	lectin, galactose binding, soluble 8	1.01	11.12
1422671_s_at	Naalad2	N-acetylated alpha-linked acidic dipeptidase 2	1.16	10.25
1422675_at	Smarce1	SWI/SNF related, matrix associated, actin dependent regulator of chromatin, subfamily e, member 1	1.2	21.31
1422688_a_at	Nras	neuroblastoma ras oncogene	1.74	22.64
1422704_at	Gyk	glycerol kinase	2.03	13.41
1422706_at	Pmepa1	prostate transmembrane protein, androgen induced 1	1	8
1422707_at	Pik3cg	phosphoinositide-3-kinase, catalytic, gamma polypeptide	3.82	16.29
1422708_at	Pik3cg	phosphoinositide-3-kinase, catalytic, gamma polypeptide	4.97	20.27
1422712_a_at	Ube2i	ubiquitin-conjugating enzyme E2I	1.68	21.89
1422737_at	Ncoa3	nuclear receptor coactivator 3	1.86	17.11
1422738_at	Ddr2	discoidin domain receptor family, member 2	1.57	11.63
1422741_a_at			1.04	10.31
1422748_at	Zeb2	zinc finger E-box binding homeobox 2	1.55	10.36
1422755_at	Btk	Bruton agammaglobulinemia tyrosine kinase	5.24	26.41
1422759_a_at	Xpo6	exportin 6	2.43	17.94
1422760_at	Padi4	peptidyl arginine deiminase, type IV	3.22	17.76
1422764_at	Mapre1	microtubule-associated protein, RP/EB family, member 1	1.41	21.05
1422768_at	Syncrip	synaptotagmin binding, cytoplasmic RNA interacting protein	1.25	13.99
1422776_at	Serpinb8	serine (or cysteine) peptidase inhibitor, clade B, member 8	3.14	18.85
1422781_at	Tlr3	toll-like receptor 3	2.39	12.83
1422782_s_at	Tlr3	toll-like receptor 3	2.11	15.8
1422786_at	Slc30a1	solute carrier family 30 (zinc transporter), member 1	1.19	11.31
1422789_at	Aldh1a2	aldehyde dehydrogenase family 1, subfamily A2	4.33	22.19
1422792_at	Pafah1b2	platelet-activating factor acetylhydrolase, isoform 1b, subunit 2	1.64	13.93
1422808_s_at	Dock2	dedicator of cyto-kinesis 2	5.88	24.78
1422814_at	Aspm	asp (abnormal spindle)-like, microcephaly associated (Drosophila)	6.06	25.4
1422821_s_at	Stard5	StAR-related lipid transfer (START) domain containing 5	2.3	19.25
1422823_at	Eps8	epidermal growth factor receptor pathway substrate 8	2.3	13.02
1422824_s_at	Eps8	epidermal growth factor receptor pathway substrate 8	1.92	12.51
1422831_at	Fbn2	fibrillin 2	2.54	8.53
1422842_at	Xrn2	5'-3' exoribonuclease 2	1.5	11.13
1422845_at	Canx	calnexin	1.5	6.87
1422847_a_at	Prkcd	protein kinase C, delta	2.63	16.37
1422849_a_at	Pabpn1	poly(A) binding protein, nuclear 1	1.02	14.68
1422850_at	Pabpn1	poly(A) binding protein, nuclear 1	1.29	3.95
1422851_at	Hmga2	high mobility group AT-hook 2	4.86	19.93
1422854_at	Shc1	src homology 2 domain-containing transforming protein C1	1.24	8.87
1422864_at	Runx1	runt related transcription factor 1	3.14	11.91
1422865_at	Runx1	runt related transcription factor 1	3.06	11.69
1422869_at	Mertk	c-mer proto-oncogene tyrosine kinase	2.67	17.06
1422875_at	Cd84	CD84 antigen	6.69	24.07
1422889_at	Pcdh18	protocadherin 18	1.25	6.41
1422893_at	Sfmbt1	Scm-like with four mbt domains 1	1.14	14.33
1422900_at	Mgea5	meningioma expressed antigen 5 (hyaluronidase)	1.31	15.53
1422903_at	Ly86	lymphocyte antigen 86	5.95	26.22
1422932_a_at	Vav1	vav 1 oncogene	5.06	22.04
1422946_a_at	Dnmt1	DNA methyltransferase (cytosine-5) 1	2.98	18.94
1422953_at	Fpr2	formyl peptide receptor 2	4.55	12.45
1422962_a_at	Psmb8	proteasome (prosome, macropain) subunit, beta type 8 (large multifunctional peptidase 7)	3.02	19.2
1422965_at	Agtrap	angiotensin II, type I receptor-associated protein	1.64	15.7
1422972_s_at	Kat2a	K(lysine) acetyltransferase 2A	1.11	12.58
1422978_at	Cybb	cytochrome b-245, beta polypeptide	3.48	17.36
1422993_s_at	Refbp2	RNA and export factor binding protein 2	1.23	4.43
1423040_at	Bzw1	basic leucine zipper and W2 domains 1	1.48	17.11
1423052_at	Arf4	ADP-ribosylation factor 4	1.66	14.99
1423053_at	Arf4	ADP-ribosylation factor 4	1.58	10.04
1423054_at	Wdr1	WD repeat domain 1	2.84	21.02
1423055_at	Nsg1	neuron specific gene family member 1	3.04	20.18
1423060_at	Pa2g4	proliferation-associated 2G4	1.28	18.1
1423078_a_at	Sc4mol	sterol-C4-methyl oxidase-like	1.21	8.26
1423089_at	Tmod3	tropomodulin 3	1.48	11.09
1423091_a_at	Gpm6b	glycoprotein m6b	1.1	7.48
1423092_at	Incenp	inner centromere protein	3.55	22.13
1423105_a_at	Yeats4	YEATS domain containing 4	1.18	15.51
1423110_at	Col1a2	collagen, type I, alpha 2	2.2	15.24
1423116_at	Dom3z	DOM-3 homolog Z (C. elegans)	1.1	10.59
1423118_at	1200014J11Rik	RIKEN cDNA 1200014J11 gene	1.07	10.94
1423126_at	Atp1b3	ATPase, Na+/K+ transporting, beta 3 polypeptide	1.46	19.85
1423134_at	Rilpl2	Rab interacting lysosomal protein-like 2	1.55	12.94
1423135_at	Thy1	thymus cell antigen 1, theta	2.69	18.88
1423138_at	Wdr4	WD repeat domain 4	1.53	14.72
1423140_at	Lipa	lysosomal acid lipase A	3.84	20.23
1423141_at	Lipa	lysosomal acid lipase A	3.66	13.92
1423153_x_at	Cfh	complement component factor h	1.13	6.49
1423154_at	BC005537	cDNA sequence BC005537	2.05	17.21
1423155_at	Sri	sorcin	1.6	12.14
1423160_at	Spred1	sprouty protein with EVH-1 domain 1, related sequence	1.87	15.91
1423161_s_at	Spred1	sprouty protein with EVH-1 domain 1, related sequence	2.08	13.04
1423164_at	Gpr137b-ps	G protein-coupled receptor 137B, pseudogene	2.41	14.97
1423177_a_at			1.46	12.79
1423182_at	Tnfrsf13b	tumor necrosis factor receptor superfamily, member 13b	5.16	27.4
1423191_at	Fnbp4	formin binding protein 4	1.54	9.21
1423192_at	Pspc1	paraspeckle protein 1	1	9.43
1423213_at	Plxnc1	plexin C1	4.69	17.64
1423214_at	Plxnc1	plexin C1	3.92	18.66
1423215_at	Spcs2	signal peptidase complex subunit 2 homolog (S. cerevisiae)	1.68	19.23
1423216_a_at	Fam32a	family with sequence similarity 32, member A	1.74	21.99
1423217_a_at	Fam32a	family with sequence similarity 32, member A	1.08	12.5
1423228_at	B4galt6	UDP-Gal:betaGlcNAc beta 1,4-galactosyltransferase, polypeptide 6	4.44	22.58
1423235_at	Ap3b1	adaptor-related protein complex 3, beta 1 subunit	1.19	17.89
1423261_at	1500015O10Rik	RIKEN cDNA 1500015O10 gene	3.28	8.29
1423267_s_at	Itga5	integrin alpha 5 (fibronectin receptor alpha)	2.78	17.97
1423274_at	Ints6	integrator complex subunit 6	1.94	18.35
1423290_at	Hyou1	hypoxia up-regulated 1	1.42	7.31
1423291_s_at	Hyou1	hypoxia up-regulated 1	1.13	12.87
1423294_at	Mest	mesoderm specific transcript	3.22	17.48
1423301_at	Copb1	coatomer protein complex, subunit beta 1	1.16	10.78
1423302_a_at	Paxip1	PAX interacting (with transcription-activation domain) protein 1	1.01	12.75
1423306_at	2010002N04Rik	RIKEN cDNA 2010002N04 gene	2.73	22.31
1423310_at			3.28	6.97
1423318_at	Rad18	RAD18 homolog (S. cerevisiae)	2.35	17.55
1423319_at	Hhex	hematopoietically expressed homeobox	1.63	5.04
1423324_at	Pnn	pinin	1.03	10.52
1423326_at	Entpd1	ectonucleoside triphosphate diphosphohydrolase 1	2.38	19.66
1423331_a_at	Pvrl3	poliovirus receptor-related 3	1.46	9.57
1423332_at	Sdcbp	syndecan binding protein	1.85	19.22
1423345_at	Degs1	degenerative spermatocyte homolog 1 (Drosophila)	1.44	17.45
1423346_at	Degs1	degenerative spermatocyte homolog 1 (Drosophila)	1.2	17.83
1423369_at	Fmr1	fragile X mental retardation syndrome 1 homolog	1.41	8.49
1423380_s_at			1.93	11.51
1423382_a_at	Hnrnpf	heterogeneous nuclear ribonucleoprotein F	1.17	9.79
1423391_at	Git2	G protein-coupled receptor kinase-interactor 2	1.13	17.36
1423392_at	Clic4	chloride intracellular channel 4 (mitochondrial)	1.39	11.93
1423401_at	Etv6	ets variant gene 6 (TEL oncogene)	2.27	15.43
1423407_a_at			1.79	13.9
1423416_at	Smarcc1	SWI/SNF related, matrix associated, actin dependent regulator of chromatin, subfamily c, member 1	1.53	12.61
1423417_at	Smarcc1	SWI/SNF related, matrix associated, actin dependent regulator of chromatin, subfamily c, member 1	1.21	13.78
1423423_at	Pdia3	protein disulfide isomerase associated 3	2.21	15.82
1423440_at	Fam33a	family with sequence similarity 33, member A	1.64	6.31
1423444_at	Rock1	Rho-associated coiled-coil containing protein kinase 1	1.33	12.63
1423449_a_at	Actn4	actinin alpha 4	1.58	12.69
1423451_at	Pgrmc1	progesterone receptor membrane component 1	1.41	13.07
1423452_at	Stk17b	serine/threonine kinase 17b (apoptosis-inducing)	2.23	16.76
1423455_at	Ptma	prothymosin alpha	1.74	15.43
1423463_a_at	D2Ertd750e	DNA segment, Chr 2, ERATO Doi 750, expressed	3.74	25.16
1423465_at	Frrs1	ferric-chelate reductase 1	3.1	23.64
1423467_at	Ms4a4b	membrane-spanning 4-domains, subfamily A, member 4B	4.46	14.62
1423478_at	Prkcb	protein kinase C, beta	4.41	16.26
1423484_at	Bicc1	bicaudal C homolog 1 (Drosophila)	2.05	14.94
1423488_at	Mmd	monocyte to macrophage differentiation-associated	1.31	6.83
1423501_at			1.07	13.02
1423516_a_at	Nid2	nidogen 2	1.55	9.32
1423518_at	Csk	c-src tyrosine kinase	2.82	23.76
1423519_at	Fam108c	family with sequence similarity 108, member C	1.24	7.09
1423520_at	Lmnb1	lamin B1	3.49	24.97
1423521_at	Lmnb1	lamin B1	2.45	20.32
1423522_at	Npm3	nucleoplasmin 3	1.96	11.71
1423525_at	Mastl	microtubule associated serine/threonine kinase-like	3.74	19.85
1423531_a_at	Hnrnpa1	heterogeneous nuclear ribonucleoprotein A1	1.82	15.61
1423543_at	Swap70	SWA-70 protein	1.63	16.49
1423547_at	Lyz2	lysozyme 2	3.76	20.77
1423548_s_at	Ergic3	ERGIC and golgi 3	1.04	17.32
1423552_at	Leprotl1	leptin receptor overlapping transcript-like 1	1.18	16.61
1423555_a_at	Ifi44	interferon-induced protein 44	3.21	12.24
1423569_at	Gatm	glycine amidinotransferase (L-arginine:glycine amidinotransferase)	2.68	11.88
1423570_at	Abcg1	ATP-binding cassette, sub-family G (WHITE), member 1	4.01	21.37
1423573_at	Srd5a3	steroid 5 alpha-reductase 3	3.38	20.34
1423574_s_at	Srd5a3	steroid 5 alpha-reductase 3	2.73	21.25
1423586_at	Axl	AXL receptor tyrosine kinase	2.69	19.7
1423588_at	Arpc4	actin related protein 2/3 complex, subunit 4	1.68	15.76
1423589_at	Arpc4	actin related protein 2/3 complex, subunit 4	1.42	19.84
1423590_at			4.62	23.95
1423593_a_at	Csf1r	colony stimulating factor 1 receptor	4.97	24.83
1423602_at	Traf1	TNF receptor-associated factor 1	3.46	21.55
1423606_at	Postn	periostin, osteoblast specific factor	4.33	18.71
1423607_at	Lum	lumican	1.55	6.55
1423622_a_at	Ccnl1	cyclin L1	1.4	8.51
1423628_s_at			1.53	15.83
1423643_at	Ddx39	DEAD (Asp-Glu-Ala-Asp) box polypeptide 39	1.59	20.87
1423648_at	Pdia6	protein disulfide isomerase associated 6	2.43	22.3
1423649_at	Tmem68	transmembrane protein 68	1.35	13.2
1423650_at	Rnf26	ring finger protein 26	2.29	20.54
1423653_at	Atp1a1	ATPase, Na+/K+ transporting, alpha 1 polypeptide	1.79	15.47
1423654_a_at	Rnf4	ring finger protein 4	1.06	12.9
1423662_at	Atp6ap2	ATPase, H+ transporting, lysosomal accessory protein 2	1.73	19.73
1423669_at	Col1a1	collagen, type I, alpha 1	2.28	14.15
1423674_at	Usp1	ubiquitin specific peptidase 1	1.02	6.71
1423678_at	BC017643	cDNA sequence BC017643	2.78	22.97
1423680_at	Fads1	fatty acid desaturase 1	2.55	18.33
1423682_a_at	Cdca4	cell division cycle associated 4	1.85	16.24
1423683_at	Cdca4	cell division cycle associated 4	1.89	14.27
1423691_x_at	Krt8	keratin 8	1.93	3.52
1423693_at	Cela1	chymotrypsin-like elastase family, member 1	3.21	21.2
1423695_at	Edem2	ER degradation enhancer, mannosidase alpha-like 2	2.61	23.18
1423700_at	Rfc3	replication factor C (activator 1) 3	1.9	18.07
1423703_at	Ppan	peter pan homolog (Drosophila)	1.6	20.16
1423704_at	Pla2g15	phospholipase A2, group XV	3.1	21.34
1423706_a_at	Pgd	phosphogluconate dehydrogenase	2.83	26.79
1423714_at	Asf1b	ASF1 anti-silencing function 1 homolog B (S. cerevisiae)	4.88	25.24
1423721_at	Tpm1	tropomyosin 1, alpha	1.11	9.26
1423726_at	Vat1	vesicle amine transport protein 1 homolog (T californica)	3.01	23.13
1423730_at	Clptm1l	CLPTM1-like	1.15	20.31
1423731_at	Aldh16a1	aldehyde dehydrogenase 16 family, member A1	1.31	14.88
1423732_at	Tram1	translocating chain-associating membrane protein 1	1.43	16
1423734_at	Rac1	RAS-related C3 botulinum substrate 1	1.05	13.56
1423740_a_at	Rbm10	RNA binding motif protein 10	1.36	17.48
1423741_at	Rbm10	RNA binding motif protein 10	1.23	17.53
1423746_at	Txndc5	thioredoxin domain containing 5	1.51	11.39
1423749_s_at	Rangap1	RAN GTPase activating protein 1	1.2	16.13
1423751_at	Sf1	splicing factor 1	1.36	16.14
1423753_at	Bambi	BMP and activin membrane-bound inhibitor, homolog (Xenopus laevis)	1.1	6.28
1423754_at	Ifitm3	interferon induced transmembrane protein 3	1.58	18.84
1423756_s_at	Igfbp4	insulin-like growth factor binding protein 4	2.12	14.8
1423757_x_at	Igfbp4	insulin-like growth factor binding protein 4	1.87	13.33
1423760_at	Cd44	CD44 antigen	3.25	17.69
1423765_at	Athl1	ATH1, acid trehalase-like 1 (yeast)	2.31	17.09
1423768_at	Unc93b1	unc-93 homolog B1 (C. elegans)	4.43	25.42
1423770_at	Tmc6	transmembrane channel-like gene family 6	1.38	12.06
1423771_at	Prkcdbp	protein kinase C, delta binding protein	1.86	15.56
1423772_x_at	Slc25a5	solute carrier family 25 (mitochondrial carrier, adenine nucleotide translocator), member 5	1.46	16.87
1423774_a_at	Prc1	protein regulator of cytokinesis 1	5.94	25.12
1423775_s_at	Prc1	protein regulator of cytokinesis 1	5.93	25.78
1423782_at	Mobkl1b	MOB1, Mps One Binder kinase activator-like 1B (yeast)	1.96	15.6
1423783_at	Tor2a	torsin family 2, member A	1.86	16.81
1423786_at	8430410A17Rik	RIKEN cDNA 8430410A17 gene	1.31	18.23
1423790_at	Dap	death-associated protein	3.54	23.56
1423792_a_at	Cmtm6	CKLF-like MARVEL transmembrane domain containing 6	1.06	7.41
1423795_at	Sfpq	splicing factor proline/glutamine rich (polypyrimidine tract binding protein associated)	1.1	5.65
1423801_a_at	Aprt	adenine phosphoribosyl transferase	1.94	20.03
1423805_at	Dab2	disabled homolog 2 (Drosophila)	2.91	15.88
1423809_at	Tcf19	transcription factor 19	4.71	23.7
1423811_at	Sf3a3	splicing factor 3a, subunit 3	1.58	19.98
1423813_at	Kif22	kinesin family member 22	3.81	23.98
1423814_at	Ddx41	DEAD (Asp-Glu-Ala-Asp) box polypeptide 41	1.37	16.35
1423818_a_at	Arl6ip1	ADP-ribosylation factor-like 6 interacting protein 1	2.98	24.95
1423819_s_at	Arl6ip1	ADP-ribosylation factor-like 6 interacting protein 1	3.01	22.92
1423828_at	Fasn	fatty acid synthase	1.23	10.33
1423829_at	Fam49b	family with sequence similarity 49, member B	2.38	14.52
1423846_x_at	Tuba1b	tubulin, alpha 1B	2.16	22.61
1423847_at	Ncapd2	non-SMC condensin I complex, subunit D2	2.83	23.98
1423848_at	Mphosph6	M phase phosphoprotein 6	1.53	15.74
1423859_a_at	Ptgds	prostaglandin D2 synthase (brain)	4.3	15.83
1423870_at	Aida	axin interactor, dorsalization associated	1.27	12.85
1423877_at	Chaf1b	chromatin assembly factor 1, subunit B (p60)	4.03	23.06
1423882_at	Rfwd3	ring finger and WD repeat domain 3	2.53	22.77
1423909_at	Tmem176a	transmembrane protein 176A	2.82	17.44
1423915_at	Olfml2b	olfactomedin-like 2B	3.79	19.99
1423917_a_at	Cttn	cortactin	1.44	18.5
1423919_at	Haus3	HAUS augmin-like complex, subunit 3	1.11	10.86
1423920_at	Ncaph	non-SMC condensin I complex, subunit H	3.87	24.52
1423924_s_at	Tspan14	tetraspanin 14	1.66	12.45
1423946_at	Pdlim2	PDZ and LIM domain 2	1.97	13.13
1423954_at	C3	complement component 3	1.92	7.04
1423955_a_at	Lass2	LAG1 homolog, ceramide synthase 2	2.19	21.23
1423973_a_at	Arf3	ADP-ribosylation factor 3	1.85	14.43
1423986_a_at	Shisa5	shisa homolog 5 (Xenopus laevis)	2.83	20.33
1423996_a_at	Il4ra	interleukin 4 receptor, alpha	2.26	16.27
1424007_at	Gdf10	growth differentiation factor 10	1.53	8.66
1424008_a_at	Rbpms2	RNA binding protein with multiple splicing 2	1.67	16.8
1424010_at	Mfap4	microfibrillar-associated protein 4	1.83	6.62
1424024_at	Mcfd2	multiple coagulation factor deficiency 2	1.04	13
1424028_at	Chtf8	CTF8, chromosome transmission fidelity factor 8 homolog (S. cerevisiae)	1.2	12.81
1424032_at	Hvcn1	hydrogen voltage-gated channel 1	3.14	17.76
1424046_at	Bub1	budding uninhibited by benzimidazoles 1 homolog (S. cerevisiae)	6.13	23.98
1424059_at	Suv420h2	suppressor of variegation 4-20 homolog 2 (Drosophila)	1.3	13.13
1424060_at	Neil3	nei like 3 (E. coli)	2.83	16.62
1424065_at	Edem1	ER degradation enhancer, mannosidase alpha-like 1	4.65	25.34
1424067_at	Icam1	intercellular adhesion molecule 1	2.64	17.85
1424080_at	Dcps	decapping enzyme, scavenger	1.33	15.87
1424082_at	Tbc1d13	TBC1 domain family, member 13	1.77	17.64
1424083_at	Rod1	ROD1 regulator of differentiation 1 (S. pombe)	2.78	15.82
1424086_at	Oaf	OAF homolog (Drosophila)	1.62	10.87
1424099_at	Gpx8	glutathione peroxidase 8 (putative)	2.26	15.71
1424101_at	Hnrnpl	heterogeneous nuclear ribonucleoprotein L	1.2	5.33
1424110_a_at	Nme1	non-metastatic cells 1, protein (NM23A) expressed in	1.14	17.38
1424113_at	Lamb1	laminin B1	1.88	15.37
1424114_s_at	Lamb1	laminin B1	1.39	13.44
1424118_a_at	Spc25	SPC25, NDC80 kinetochore complex component, homolog (S. cerevisiae)	4.9	24.18
1424129_at	Mfsd1	major facilitator superfamily domain containing 1	1.14	14.13
1424131_at	Col6a3	collagen, type VI, alpha 3	2.18	16.51
1424133_at	Tmem98	transmembrane protein 98	2.71	18.66
1424136_a_at	Ppih	peptidyl prolyl isomerase H	1.45	16.51
1424143_a_at	Cdt1	chromatin licensing and DNA replication factor 1	5.31	25.7
1424144_at	Cdt1	chromatin licensing and DNA replication factor 1	4.97	23.28
1424145_at	Prr3	proline-rich polypeptide 3	1.66	13.09
1424149_at	Nsmce2	non-SMC element 2 homolog (MMS21, S. cerevisiae)	1.83	19.62
1424156_at	Rbl1	retinoblastoma-like 1 (p107)	2.98	18.74
1424160_at	Alg5	asparagine-linked glycosylation 5 homolog (yeast, dolichyl-phosphate beta-glucosyltransferase)	1.08	10.24
1424161_at	Ddx27	DEAD (Asp-Glu-Ala-Asp) box polypeptide 27	1.02	13.23
1424169_at	Tax1bp3	Tax1 (human T-cell leukemia virus type I) binding protein 3	1.46	11.29
1424174_at	Shkbp1	Sh3kbp1 binding protein 1	2.37	20.42
1424176_a_at	Anxa4	annexin A4	3.04	14.62
1424181_at	2006-09-01	septin 6	3.92	21.48
1424186_at	Ccdc80	coiled-coil domain containing 80	2.66	17.9
1424187_at	Ccdc80	coiled-coil domain containing 80	2.28	10.44
1424192_at	1500011H22Rik	RIKEN cDNA 1500011H22 gene	1.01	11.49
1424195_a_at	Inpp5d	inositol polyphosphate-5-phosphatase D	2.52	20.62
1424196_at	Yipf1	Yip1 domain family, member 1	1.29	16.89
1424199_at	Seh1l	SEH1-like (S. cerevisiae	1.39	13.26
1424202_at	Seh1l	SEH1-like (S. cerevisiae	3.6	21.85
1424206_at	Smarca5	SWI/SNF related, matrix associated, actin dependent regulator of chromatin, subfamily a, member 5	1.66	19.75
1424210_at	Erlin1	ER lipid raft associated 1	1.72	14.55
1424235_at	Ormdl2	ORM1-like 2 (S. cerevisiae)	2.14	20.39
1424238_at	Sirt7	sirtuin 7 (silent mating type information regulation 2, homolog) 7 (S. cerevisiae)	2.51	21.15
1424246_a_at	Tes	testis derived transcript	2.15	12.68
1424248_at			2.49	7.21
1424249_a_at	Arhgap9	Rho GTPase activating protein 9	3.43	21.62
1424254_at	Ifitm1	interferon induced transmembrane protein 1	1.39	5.94
1424263_at	Aif1l	allograft inflammatory factor 1-like	4.28	13.84
1424265_at	Npl	N-acetylneuraminate pyruvate lyase	3.16	15.58
1424269_a_at	Myl6	myosin, light polypeptide 6, alkali, smooth muscle and non-muscle	1.33	15.78
1424270_at	Dclk1	doublecortin-like kinase 1	3.51	19.02
1424271_at	Dclk1	doublecortin-like kinase 1	4.4	20.95
1424278_a_at	Birc5	baculoviral IAP repeat-containing 5	7.29	27.47
1424291_at	Nup93	nucleoporin 93	1.69	16.2
1424294_at	Ppp4r1	protein phosphatase 4, regulatory subunit 1	1.11	16.75
1424302_at	Lilrb3	leukocyte immunoglobulin-like receptor, subfamily B (with TM and ITIM domains), member 3	5.47	25.97
1424304_at	Tpcn2	two pore segment channel 2	3.93	23.03
1424320_a_at	Traf7	TNF receptor-associated factor 7	1.06	16.77
1424327_at	3200002M19Rik	RIKEN cDNA 3200002M19 gene	1.04	16.7
1424330_at	Senp1	SUMO1/sentrin specific peptidase 1	1.47	17.93
1424335_at	Ppcdc	phosphopantothenoylcysteine decarboxylase	1.13	14.63
1424339_at	Oasl1	2'-5' oligoadenylate synthetase-like 1	5.05	18.03
1424343_a_at	Eif1a	eukaryotic translation initiation factor 1A	1.39	11.83
1424344_s_at	Eif1a	eukaryotic translation initiation factor 1A	1.77	16.98
1424355_a_at	Sin3b	transcriptional regulator, SIN3B (yeast)	1.31	16.04
1424356_a_at	Metrnl	meteorin, glial cell differentiation regulator-like	3.33	21.18
1424378_at	Ldlrap1	low density lipoprotein receptor adaptor protein 1	1.94	14.66
1424382_at	Rcn3	reticulocalbin 3, EF-hand calcium binding domain	3.03	16.01
1424383_at	Tmem51	transmembrane protein 51	3.88	23.28
1424394_at	Selm	selenoprotein M	2.15	17.2
1424411_at	Tmem189	transmembrane protein 189	1.13	16
1424412_at	Ogfrl1	opioid growth factor receptor-like 1	1.08	9.65
1424427_at	Tada1	transcriptional adaptor 1	1.45	16.1
1424428_at	Doc2a	double C2, alpha	1.27	19.59
1424438_a_at	Leprot	leptin receptor overlapping transcript	1.94	16.2
1424446_at	Armc7	armadillo repeat containing 7	2.1	19.32
1424469_a_at	Cpsf4	cleavage and polyadenylation specific factor 4	1.28	20.63
1424474_a_at			2.95	18.08
1424475_at			2.99	17.54
1424483_at	Mobkl1b	MOB1, Mps One Binder kinase activator-like 1B (yeast)	1.61	8.74
1424496_at	5133401N09Rik	RIKEN cDNA 5133401N09 gene	1.26	16.15
1424497_at	Tmem219	transmembrane protein 219	1.54	17.16
1424498_at	Atl3	atlastin GTPase 3	2.43	16.79
1424499_s_at	Atl3	atlastin GTPase 3	2.34	18.05
1424507_at	Rin1	Ras and Rab interactor 1	2.96	16.37
1424518_at	Apol9a	apolipoprotein L 9a	3.35	13
1424522_at	Heatr1	HEAT repeat containing 1	1.3	16.36
1424523_at	Elmo1	engulfment and cell motility 1, ced-12 homolog (C. elegans)	2.4	16.13
1424524_at	Dram1	DNA-damage regulated autophagy modulator 1	3.38	20.5
1424528_at	Cgref1	cell growth regulator with EF hand domain 1	2.58	16.48
1424529_s_at	Cgref1	cell growth regulator with EF hand domain 1	2.78	17.45
1424535_at	Tctn3	tectonic family member 3	1.1	9.55
1424538_at	Ubl4	ubiquitin-like 4	1.19	16.24
1424542_at	S100a4	S100 calcium binding protein A4	4.03	24.24
1424552_at	Casp8	caspase 8	2.74	15.78
1424555_at	9430015G10Rik	RIKEN cDNA 9430015G10 gene	1.61	14.29
1424556_at	Pycr1	pyrroline-5-carboxylate reductase 1	1.2	9.67
1424560_at	Pstpip1	proline-serine-threonine phosphatase-interacting protein 1	4.4	24.83
1424569_at			1.06	14
1424575_at	Rabl5	RAB, member of RAS oncogene family-like 5	1.4	17.37
1424577_at	Msto1	misato homolog 1 (Drosophila)	1.19	17.36
1424578_at	Arrdc1	arrestin domain containing 1	2.15	20.48
1424591_at	5830433M19Rik	RIKEN cDNA 5830433M19 gene	1.11	9.24
1424607_a_at			1.71	8.95
1424609_a_at			1.8	9.17
1424617_at	Ifi35	interferon-induced protein 35	1.57	11.82
1424619_at	Sf3b4	splicing factor 3b, subunit 4	1.49	15.22
1424629_at	Brca1	breast cancer 1	4.58	22.16
1424635_at	Eef1a1	eukaryotic translation elongation factor 1 alpha 1	1.25	18.49
1424638_at	Cdkn1a	cyclin-dependent kinase inhibitor 1A (P21)	2.26	10.03
1424640_at	Arl8a	ADP-ribosylation factor-like 8A	1.01	6.41
1424650_at	Pdia5	protein disulfide isomerase associated 5	2.42	17.05
1424654_at	Acp2	acid phosphatase 2, lysosomal	1.91	19.45
1424655_at	Acp2	acid phosphatase 2, lysosomal	2.33	23.53
1424674_at	Slc39a6	solute carrier family 39 (metal ion transporter), member 6	2.99	21.03
1424684_at	Rab5c	RAB5C, member RAS oncogene family	1.61	15.95
1424692_at	2810055F11Rik	RIKEN cDNA 2810055F11 gene	1.45	8.75
1424704_at	Runx2	runt related transcription factor 2	4.08	20.79
1424705_at	Rbmx2	RNA binding motif protein, X-linked 2	1.4	12.99
1424717_at	Mis12	MIS12 homolog (yeast)	1.25	11.61
1424723_s_at	Cstf3	cleavage stimulation factor, 3' pre-RNA, subunit 3	1.27	13.07
1424727_at	Ccr5	chemokine (C-C motif) receptor 5	6.88	22.85
1424733_at	P2ry14	purinergic receptor P2Y, G-protein coupled, 14	1.41	8.72
1424753_at	Nudt14	nudix (nucleoside diphosphate linked moiety X)-type motif 14	1.12	12.15
1424754_at	Ms4a7	membrane-spanning 4-domains, subfamily A, member 7	7.94	25.52
1424761_at	Fam115c	family with sequence similarity 115, member C	1.48	13.41
1424762_at	C1qtnf5	C1q and tumor necrosis factor related protein 5	1.77	15.58
1424765_at	Eps15l1	epidermal growth factor receptor pathway substrate 15-like 1	2.15	21.29
1424766_at	Ercc6l	excision repair cross-complementing rodent repair deficiency complementation group 6 - like	4.44	24.5
1424770_at	Cald1	caldesmon 1	1.11	9.14
1424775_at	Oas1g	2'-5' oligoadenylate synthetase 1G	5.32	21.68
1424778_at	Reep3	receptor accessory protein 3	1.6	13.14
1424779_at	Reep3	receptor accessory protein 3	2.22	20.85
1424783_a_at	Ugt1a9	UDP glucuronosyltransferase 1 family, polypeptide A9	4.96	22.66
1424784_at	Gm13251	predicted gene 13251	3.23	17.18
1424807_at	Lama4	laminin, alpha 4	1.32	9.28
1424812_at	BC017158	cDNA sequence BC017158	1.66	16.5
1424817_at	Spef1	sperm flagellar 1	1.13	8.87
1424819_a_at	Ric8	resistance to inhibitors of cholinesterase 8 homolog (C. elegans)	1.23	14.13
1424829_at	A830007P12Rik	RIKEN cDNA A830007P12 gene	3.38	19.58
1424831_at	Cpne2	copine II	1.34	8.11
1424832_at	Cd300ld	CD300 molecule-like family member d	4.55	18.13
1424843_a_at	Gas5	growth arrest specific 5	2.84	6.78
1424857_a_at	Trim34-1	tripartite motif-containing 34-1	3.13	15.18
1424874_a_at	Ptbp1	polypyrimidine tract binding protein 1	2.93	23.31
1424879_at	Lrch4	leucine-rich repeats and calponin homology (CH) domain containing 4	1.16	11.47
1424882_a_at	Nt5dc2	5'-nucleotidase domain containing 2	4.15	21.09
1424883_s_at	Srsf7	serine/arginine-rich splicing factor 7	1.9	13.87
1424887_at	Klhdc4	kelch domain containing 4	1.21	17.67
1424894_at	Rab13	RAB13, member RAS oncogene family	1.08	15.55
1424895_at	Gpsm2	G-protein signalling modulator 2 (AGS3-like, C. elegans)	3.18	24.35
1424905_a_at	Slc39a11	solute carrier family 39 (metal ion transporter), member 11	2	14.22
1424906_at	Pqlc3	PQ loop repeat containing	3.84	19.32
1424921_at	Brd4	bromodomain containing 4	3.37	19.41
1424927_at	Glipr1	GLI pathogenesis-related 1 (glioma)	5.45	19.3
1424932_at	Egfr	epidermal growth factor receptor	1.41	8.94
1424938_at	Steap1	six transmembrane epithelial antigen of the prostate 1	5.73	21.93
1424942_a_at	Myc	myelocytomatosis oncogene	2.74	9.94
1424948_x_at	H2-K1	histocompatibility 2, K1, K region	1.75	15.59
1424951_at	Baiap2l1	BAI1-associated protein 2-like 1	2.65	18.91
1424965_at	Lpxn	leupaxin	6.46	26.82
1424967_x_at	Tnnt2	troponin T2, cardiac	3.63	15.04
1424971_at	Ccdc99	coiled-coil domain containing 99	3.47	20.54
1424981_at	Nln	neurolysin (metallopeptidase M3 family)	2.08	14.88
1424987_at	5430435G22Rik	RIKEN cDNA 5430435G22 gene	4.44	21.59
1424991_s_at	Tyms	thymidylate synthase	4.47	24.41
1425006_a_at	Vrk1	vaccinia related kinase 1	2.84	22.08
1425015_at	Ephb2	Eph receptor B2	1.74	11.82
1425025_at	Tmem106a	transmembrane protein 106A	5.1	25.02
1425026_at	Sft2d2	SFT2 domain containing 2	1.26	15.36
1425027_s_at	Sft2d2	SFT2 domain containing 2	1.14	12.87
1425029_a_at	Mboat2	membrane bound O-acyltransferase domain containing 2	2.12	12.9
1425037_at	Fgd4	FYVE, RhoGEF and PH domain containing 4	1.91	15.41
1425058_at	Zfp472	zinc finger protein 472	1.23	8.91
1425059_at	Prmt6	protein arginine N-methyltransferase 6	1.59	16.82
1425065_at	Oas2	2'-5' oligoadenylate synthetase 2	3.76	19.21
1425074_at	Wrn	Werner syndrome homolog (human)	1.02	4.68
1425108_a_at	Smagp	small cell adhesion glycoprotein	1.29	10.75
1425119_at	Oas1b	2'-5' oligoadenylate synthetase 1B	1.49	13.25
1425128_at	B3gnt8	UDP-GlcNAc:betaGal beta-1,3-N-acetylglucosaminyltransferase 8	3.39	22.45
1425133_s_at	Rab3il1	RAB3A interacting protein (rabin3)-like 1	4.12	24.57
1425142_a_at	Hnrnpd	heterogeneous nuclear ribonucleoprotein D	1.23	17.31
1425148_a_at	Snx6	sorting nexin 6	1.33	10.9
1425154_a_at	Csf1	colony stimulating factor 1 (macrophage)	2.39	19.17
1425155_x_at	Csf1	colony stimulating factor 1 (macrophage)	2.85	21.47
1425156_at	Gbp7	guanylate binding protein 7	1.52	9.93
1425166_at	Rbl1	retinoblastoma-like 1 (p107)	1.97	16.11
1425179_at	Shmt1	serine hydroxymethyltransferase 1 (soluble)	1.24	9.65
1425201_a_at	Hyi	hydroxypyruvate isomerase homolog (E. coli)	1.99	16.64
1425214_at	P2ry6	pyrimidinergic receptor P2Y, G-protein coupled, 6	4.89	25.56
1425225_at	Fcgr4	Fc receptor, IgG, low affinity IV	5.99	23.16
1425227_a_at	Atp6v0a1	ATPase, H+ transporting, lysosomal V0 subunit A1	1.13	10.31
1425241_a_at	Wsb1	WD repeat and SOCS box-containing 1	1.3	6.36
1425252_a_at	Mad1l1	mitotic arrest deficient 1-like 1	1.54	15.3
1425255_s_at	Hnrpll	heterogeneous nuclear ribonucleoprotein L-like	1.55	16.11
1425264_s_at	Mbp	myelin basic protein	3.19	20.35
1425269_at	Apbb1ip	amyloid beta (A4) precursor protein-binding, family B, member 1 interacting protein	3.21	19.11
1425294_at	Slamf8	SLAM family member 8	4.13	17.63
1425296_a_at	Rgs3	regulator of G-protein signaling 3	1.04	9.55
1425329_a_at	Cyb5r3	cytochrome b5 reductase 3	1.37	9.44
1425333_at	Rab43	RAB43, member RAS oncogene family	2.29	21.23
1425336_x_at	H2-K1	histocompatibility 2, K1, K region	1.92	19.01
1425340_a_at	Ptpra	protein tyrosine phosphatase, receptor type, A	2.12	17.12
1425349_a_at	Myef2	myelin basic protein expression factor 2, repressor	1.92	18.21
1425350_a_at	Myef2	myelin basic protein expression factor 2, repressor	2.41	18.05
1425364_a_at	Slc3a2	solute carrier family 3 (activators of dibasic and neutral amino acid transport), member 2	1.81	18.6
1425374_at	Oas3	2'-5' oligoadenylate synthetase 3	6.11	18.43
1425380_at	Rasgrp4	RAS guanyl releasing protein 4	3.04	20.04
1425405_a_at	Adar	adenosine deaminase, RNA-specific	2.93	19.48
1425406_at	Clec4a2	C-type lectin domain family 4, member a2	3.96	16.01
1425407_s_at	Clec4a2	C-type lectin domain family 4, member a2	5.17	21.26
1425417_x_at	Klra8	killer cell lectin-like receptor, subfamily A, member 8	3.06	10.09
1425434_a_at	Msr1	macrophage scavenger receptor 1	3.29	17.2
1425436_x_at	Klra9	killer cell lectin-like receptor subfamily A, member 9	1.76	5.79
1425451_s_at	Chi3l4	chitinase 3-like 4	6.51	22.17
1425472_a_at	Lmna	lamin A	1.71	18.85
1425477_x_at	H2-Ab1	histocompatibility 2, class II antigen A, beta 1	3.08	16.22
1425519_a_at	Cd74	CD74 antigen (invariant polypeptide of major histocompatibility complex, class II antigen-associated)	2.9	20.52
1425525_a_at	P2rx4	purinergic receptor P2X, ligand-gated ion channel 4	4.18	23.46
1425536_at	Stx3	syntaxin 3	1.47	12.23
1425539_a_at	Rtn3	reticulon 3	1.33	18.59
1425542_a_at	Ppp2r5c	protein phosphatase 2, regulatory subunit B (B56), gamma isoform	1.19	14.14
1425543_s_at	Plekha5	pleckstrin homology domain containing, family A member 5	1	5.13
1425545_x_at	H2-D1	histocompatibility 2, D region locus 1	1.93	20.38
1425546_a_at	Trf	transferrin	2.38	9.78
1425548_a_at	Lst1	leukocyte specific transcript 1	5.63	22.52
1425550_a_at	Prkar1a	protein kinase, cAMP dependent regulatory, type I, alpha	1.71	16.31
1425559_a_at	Acsm3	acyl-CoA synthetase medium-chain family member 3	1.43	13.42
1425567_a_at	Anxa5	annexin A5	2.36	20.14
1425572_a_at			1.26	11.25
1425573_a_at			1.29	9.1
1425575_at	Epha3	Eph receptor A3	2.85	8.29
1425598_a_at	Lyn	Yamaguchi sarcoma viral (v-yes-1) oncogene homolog	3.41	20.46
1425603_at	Tmem176a	transmembrane protein 176A	2.58	19.09
1425615_a_at	Pck2	phosphoenolpyruvate carboxykinase 2 (mitochondrial)	2.71	17.71
1425616_a_at	Ccdc23	coiled-coil domain containing 23	1.76	12.78
1425617_at	Dhx9	DEAH (Asp-Glu-Ala-His) box polypeptide 9	1.17	11.73
1425632_a_at	Pqlc2	PQ loop repeat containing 2	1.27	14.84
1425638_at	Adap2	ArfGAP with dual PH domains 2	2.55	16.15
1425639_at	Adap2	ArfGAP with dual PH domains 2	2.34	16.42
1425654_a_at	Lima1	LIM domain and actin binding 1	1.46	8.97
1425656_a_at	Baiap2	brain-specific angiogenesis inhibitor 1-associated protein 2	2.64	21.17
1425658_at	Cd109	CD109 antigen	3.51	17.2
1425676_a_at	Elovl1	elongation of very long chain fatty acids (FEN1/Elo2, SUR4/Elo3, yeast)-like 1	2.27	16.53
1425681_a_at	Prnd	prion protein dublet	2.22	8.08
1425719_a_at	Nmi	N-myc (and STAT) interactor	1.32	10.67
1425760_a_at	Pitpnm1	phosphatidylinositol transfer protein, membrane-associated 1	1.71	15.74
1425780_a_at	Tmem167	transmembrane protein 167	1.03	15.15
1425784_a_at	Olfm1	olfactomedin 1	2.54	18.96
1425801_x_at	Cotl1	coactosin-like 1 (Dictyostelium)	4.14	25.94
1425815_a_at	Hmmr	hyaluronan mediated motility receptor (RHAMM)	6.82	26.2
1425850_a_at	Nek6	NIMA (never in mitosis gene a)-related expressed kinase 6	1.06	8.14
1425860_x_at	Cklf	chemokine-like factor	4.2	18.15
1425894_at	Mrgprf	MAS-related GPR, member F	1.85	11.7
1425896_a_at	Fbn1	fibrillin 1	2.84	12.66
1425902_a_at	Nfkb2	nuclear factor of kappa light polypeptide gene enhancer in B-cells 2, p49/p100	2.22	19.34
1425913_a_at	Spats2l	spermatogenesis associated, serine-rich 2-like	1.26	9.85
1425914_a_at	Armcx1	armadillo repeat containing, X-linked 1	1.7	10.16
1425933_a_at	Gm9751	predicted gene 9751	1.86	13.88
1425951_a_at	Clec4n	C-type lectin domain family 4, member n	4.69	14.35
1425969_a_at	Htt	huntingtin	1.35	17.1
1425974_a_at	Trim25	tripartite motif-containing 25	1.96	19.1
1425979_a_at	Fbf1	Fas (TNFRSF6) binding factor 1	1.02	11.91
1426002_a_at	Cdc7	cell division cycle 7 (S. cerevisiae)	3.92	20.11
1426010_a_at	Epb4.1l3	erythrocyte protein band 4.1-like 3	2.52	12.48
1426013_s_at	Plekha4	pleckstrin homology domain containing, family A (phosphoinositide binding specific) member 4	1.19	5.01
1426015_s_at	Asph	aspartate-beta-hydroxylase	1.17	9.98
1426022_a_at	Vill	villin-like	2.32	16.7
1426024_a_at	Dbn1	drebrin 1	3.23	17.2
1426025_s_at	Laptm5	lysosomal-associated protein transmembrane 5	5.74	27.22
1426037_a_at	Rgs16	regulator of G-protein signaling 16	2.24	16.38
1426083_a_at	Btg1	B-cell translocation gene 1, anti-proliferative	1.43	15.51
1426093_at	Trim34-1	tripartite motif-containing 34-1	1.63	10.46
1426112_a_at	Cd72	CD72 antigen	3.69	13.28
1426123_a_at	Rrbp1	ribosome binding protein 1	4.32	23.96
1426133_a_at	Mitd1	MIT, microtubule interacting and transport, domain containing 1	2.55	16.42
1426169_a_at	Lat2	linker for activation of T cells family, member 2	4.69	24.65
1426192_at			1.56	19.47
1426207_at	Ikbkb	inhibitor of kappaB kinase beta	1.08	16.28
1426208_x_at	Plagl1	pleiomorphic adenoma gene-like 1	1.98	12.04
1426209_at	Strn4	striatin, calmodulin binding protein 4	1.43	15.93
1426213_at	Imp4	IMP4, U3 small nucleolar ribonucleoprotein, homolog (yeast)	1.87	23.9
1426215_at	Ddc	dopa decarboxylase	2.9	13.36
1426220_at	4930471M23Rik	RIKEN cDNA 4930471M23 gene	1.18	13.5
1426221_at	Vwa5a	von Willebrand factor A domain containing 5A	1.82	11.95
1426223_at	Ttc39c	tetratricopeptide repeat domain 39C	1.55	16.41
1426232_at	BC024479	cDNA sequence BC024479	1.64	8.19
1426238_at	Bmp1	bone morphogenetic protein 1	2.51	17.81
1426239_s_at	Arrb2	arrestin, beta 2	3.68	26.63
1426242_at	Polr2a	polymerase (RNA) II (DNA directed) polypeptide A	1.08	11.48
1426246_at	Pros1	protein S (alpha)	1.34	11.05
1426260_a_at			5.59	23.01
1426261_s_at			5.05	20.98
1426275_a_at	Uxs1	UDP-glucuronate decarboxylase 1	1.28	12.8
1426276_at	Ifih1	interferon induced with helicase C domain 1	2.48	15.21
1426278_at	Ifi27l2a	interferon, alpha-inducible protein 27 like 2A	3.97	17.04
1426286_at	Noc3l	nucleolar complex associated 3 homolog (S. cerevisiae)	1.06	11.62
1426297_at	Tcf3	transcription factor 3	1.16	8.27
1426300_at	Alcam	activated leukocyte cell adhesion molecule	4.78	19.65
1426301_at	Alcam	activated leukocyte cell adhesion molecule	4.2	16.68
1426306_a_at	Maged2	melanoma antigen, family D, 2	2.15	19.74
1426324_at			2.01	15.35
1426337_a_at	Tead4	TEA domain family member 4	1.33	7.08
1426353_at	Stat6	signal transducer and activator of transcription 6	1.57	17.26
1426362_at	Tmem144	transmembrane protein 144	1.23	7.77
1426363_x_at	H2afy2	H2A histone family, member Y2	1.76	10.8
1426368_at	Rin2	Ras and Rab interactor 2	1.68	7.91
1426369_at	Far1	fatty acyl CoA reductase 1	1.84	12.26
1426381_at	Pprc1	peroxisome proliferative activated receptor, gamma, coactivator-related 1	1.43	14.07
1426387_x_at	Pisd-ps1	phosphatidylserine decarboxylase, pseudogene 1	1.44	10.85
1426392_a_at	Actr3	ARP3 actin-related protein 3 homolog (yeast)	1.94	20.57
1426397_at	Tgfbr2	transforming growth factor, beta receptor II	1.45	12.64
1426398_at	Ube2w	ubiquitin-conjugating enzyme E2W (putative)	1.01	4.89
1426410_at	Pdk3	pyruvate dehydrogenase kinase, isoenzyme 3	3.26	21.28
1426415_a_at	Trim25	tripartite motif-containing 25	3.26	16.98
1426434_at	Tmem43	transmembrane protein 43	1.15	16.57
1426454_at	Arhgdib	Rho, GDP dissociation inhibitor (GDI) beta	3.18	20.51
1426479_a_at	Cnpy3	canopy 3 homolog (zebrafish)	1.91	21.52
1426492_at	Tdp1	tyrosyl-DNA phosphodiesterase 1	1.75	20.38
1426495_at	2410042D21Rik	RIKEN cDNA 2410042D21 gene	1.83	14.41
1426497_at	Kdm5c	lysine (K)-specific demethylase 5C	1.09	12.89
1426501_a_at	Tifa	TRAF-interacting protein with forkhead-associated domain	3.25	20.05
1426505_at	Evi2b	ecotropic viral integration site 2b	5.18	24.99
1426511_at	Susd2	sushi domain containing 2	2.21	15.48
1426515_a_at	Tor1a	torsin family 1, member A (torsin A)	1.91	18.89
1426528_at	Nrp2	neuropilin 2	1.81	12.68
1426529_a_at	Tagln2	transgelin 2	2.56	19.48
1426530_a_at	Klhl5	kelch-like 5 (Drosophila)	2.01	19.91
1426533_at	Nop56	NOP56 ribonucleoprotein homolog (yeast)	1.24	18.03
1426534_a_at	Arfgap3	ADP-ribosylation factor GTPase activating protein 3	1.56	17.21
1426538_a_at	Trp53	transformation related protein 53	1.41	9.29
1426539_at	Usp11	ubiquitin specific peptidase 11	2.24	15.63
1426540_at	Endod1	endonuclease domain containing 1	2.23	17.03
1426541_a_at	Endod1	endonuclease domain containing 1	1.64	8.46
1426542_at	Endod1	endonuclease domain containing 1	1.58	10.19
1426543_x_at	Endod1	endonuclease domain containing 1	1.67	9.87
1426553_at	Dnajc14	DnaJ (Hsp40) homolog, subfamily C, member 14	1.27	15.86
1426554_a_at			2.05	18.03
1426555_at	Scpep1	serine carboxypeptidase 1	3.23	21.28
1426568_at	Slc2a9	solute carrier family 2 (facilitated glucose transporter), member 9	2.67	14.72
1426569_a_at	Frk	fyn-related kinase	1.37	8.7
1426572_at	Me2	malic enzyme 2, NAD(+)-dependent, mitochondrial	2.8	25.25
1426573_at	Me2	malic enzyme 2, NAD(+)-dependent, mitochondrial	2.66	21.51
1426589_at			2.69	14.69
1426594_at	Frmd4b	FERM domain containing 4B	2.77	19.88
1426597_s_at	Iffo2	intermediate filament family orphan 2	1.73	10.62
1426603_at	Rnasel	ribonuclease L (2', 5'-oligoisoadenylate synthetase-dependent)	3.72	20.07
1426604_at	Rnasel	ribonuclease L (2', 5'-oligoisoadenylate synthetase-dependent)	4.46	22.72
1426614_at	Zmynd8	zinc finger, MYND-type containing 8	1.18	15.13
1426615_s_at	Ndrg4	N-myc downstream regulated gene 4	2.6	18.45
1426622_a_at	Qpct	glutaminyl-peptide cyclotransferase (glutaminyl cyclase)	3.3	10.32
1426623_a_at	Arhgap17	Rho GTPase activating protein 17	1.12	13.66
1426630_at	Exosc2	exosome component 2	1.26	15.32
1426642_at	Fn1	fibronectin 1	3.2	19.49
1426645_at			1.58	8.25
1426649_at	Tmeff1	transmembrane protein with EGF-like and two follistatin-like domains 1	3.66	20.34
1426650_at	Myh8	myosin, heavy polypeptide 8, skeletal muscle, perinatal	1.6	4.83
1426652_at	Mcm3	minichromosome maintenance deficient 3 (S. cerevisiae)	3.94	25.65
1426653_at	Mcm3	minichromosome maintenance deficient 3 (S. cerevisiae)	3	18.5
1426657_s_at	Phgdh	3-phosphoglycerate dehydrogenase	4.42	23.46
1426658_x_at	Phgdh	3-phosphoglycerate dehydrogenase	2.05	19.08
1426677_at	Flna	filamin, alpha	2.51	21.63
1426680_at	Sepn1	selenoprotein N, 1	2.62	16.51
1426683_at	Cnot6	CCR4-NOT transcription complex, subunit 6	2.53	17.71
1426684_at	Cnot6	CCR4-NOT transcription complex, subunit 6	1.15	5.14
1426685_a_at	Cnot6	CCR4-NOT transcription complex, subunit 6	1.31	11.37
1426698_a_at	Hnrnpm	heterogeneous nuclear ribonucleoprotein M	1.44	14.36
1426700_a_at	Pan2	PAN2 polyA specific ribonuclease subunit homolog (S. cerevisiae)	1.28	7.99
1426703_at	Gak	cyclin G associated kinase	1.95	21.58
1426706_s_at	Xylb	xylulokinase homolog (H. influenzae)	2.92	19.27
1426708_at	Antxr2	anthrax toxin receptor 2	1.87	16.38
1426714_at	Slc46a1	solute carrier family 46, member 1	1.5	18.82
1426715_s_at	Slc46a1	solute carrier family 46, member 1	2.09	19.28
1426716_at	Tdrd7	tudor domain containing 7	1.46	18.38
1426724_at	Cnn3	calponin 3, acidic	1.85	13.5
1426738_at	Dgkz	diacylglycerol kinase zeta	1.54	12.96
1426739_at	Donson	downstream neighbor of SON	1.25	9.95
1426744_at	Srebf2	sterol regulatory element binding factor 2	2.14	17.51
1426750_at	Flnb	filamin, beta	1.25	7.57
1426751_s_at	Nup107	nucleoporin 107	1.5	15.04
1426754_x_at	Ckap4	cytoskeleton-associated protein 4	2.64	21.08
1426755_at	Ckap4	cytoskeleton-associated protein 4	3.26	21.1
1426757_at	Ampd2	adenosine monophosphate deaminase 2	1.75	18.28
1426758_s_at	Meg3	maternally expressed 3	1.98	4.65
1426765_at	Commd7	COMM domain containing 7	1.13	14.49
1426767_at	Wdr90	WD repeat domain 90	1.88	16.41
1426768_at	Msl3l2	male-specific lethal 3-like 2 (Drosophila)	1.03	9.48
1426771_at	Tug1	taurine upregulated gene 1	1.35	12.42
1426774_at	Parp12	poly (ADP-ribose) polymerase family, member 12	2.21	14.8
1426783_at	Kat2a	K(lysine) acetyltransferase 2A	1.3	13.95
1426784_at	Trim47	tripartite motif-containing 47	2.2	16.22
1426787_at	Pisd-ps1	phosphatidylserine decarboxylase, pseudogene 1	1.42	9.9
1426788_a_at	Ssrp1	structure specific recognition protein 1	2.05	23.04
1426789_s_at	Ssrp1	structure specific recognition protein 1	1.89	22.72
1426790_at	Ssrp1	structure specific recognition protein 1	2.02	22.91
1426797_at	Tmem209	transmembrane protein 209	1.5	16.18
1426799_at			1.79	12.39
1426801_at	2008-09-01	septin 8	2.07	16.61
1426802_at	2008-09-01	septin 8	2.72	15.3
1426808_at	Lgals3	lectin, galactose binding, soluble 3	5.81	23.28
1426812_a_at	Fam129b	family with sequence similarity 129, member B	3.51	22.19
1426817_at	Mki67	antigen identified by monoclonal antibody Ki 67	7.31	26.07
1426832_at	Ddx26b	DEAD/H (Asp-Glu-Ala-Asp/His) box polypeptide 26B	1.21	3.67
1426834_s_at	D930015E06Rik	RIKEN cDNA D930015E06 gene	1.61	12.49
1426838_at	Pold3	polymerase (DNA-directed), delta 3, accessory subunit	1.78	20.61
1426839_at	Pold3	polymerase (DNA-directed), delta 3, accessory subunit	2.42	18.99
1426846_at	Cenpt	centromere protein T	2.67	20.79
1426860_at	Ep400	E1A binding protein p400	1.26	16.75
1426864_a_at	Ncam1	neural cell adhesion molecule 1	3.11	18.71
1426865_a_at	Ncam1	neural cell adhesion molecule 1	3.66	18.47
1426866_at	Chst14	carbohydrate (N-acetylgalactosamine 4-0) sulfotransferase 14	2.27	18.93
1426870_at	Fbxo33	F-box protein 33	1.47	11.52
1426871_at	Fbxo33	F-box protein 33	1.35	11.24
1426883_at	Slc25a45	solute carrier family 25, member 45	3.33	23.9
1426897_at	Rcc2	regulator of chromosome condensation 2	2.28	14.78
1426903_at	Fndc3a	fibronectin type III domain containing 3A	2.08	13.59
1426904_s_at	Dnajc10	DnaJ (Hsp40) homolog, subfamily C, member 10	1.13	17.26
1426906_at	Ifi205	interferon activated gene 205	3.12	16.63
1426908_at	Galnt7	UDP-N-acetyl-alpha-D-galactosamine: polypeptide N-acetylgalactosaminyltransferase 7	1.27	5.29
1426909_at	Uck2	uridine-cytidine kinase 2	1.12	10.58
1426915_at	Dapk1	death associated protein kinase 1	2.06	9.98
1426926_at	Plcg2	phospholipase C, gamma 2	4.67	24.13
1426928_at	Ccdc93	coiled-coil domain containing 93	1.62	16.73
1426931_s_at	D19Bwg1357e	DNA segment, Chr 19, Brigham & Women's Genetics 1357 expressed	1.69	17.75
1426936_at			4.41	17.26
1426937_at	6330406I15Rik	RIKEN cDNA 6330406I15 gene	1.37	6.64
1426939_at	Tsr2	TSR2, 20S rRNA accumulation, homolog (S. cerevisiae)	1.31	18.37
1426942_at	Aim1	absent in melanoma 1	2.66	17.16
1426947_x_at	Col6a2	collagen, type VI, alpha 2	2.17	16.75
1426952_at	Arhgap18	Rho GTPase activating protein 18	1.82	7.44
1426955_at	Col18a1	collagen, type XVIII, alpha 1	2.1	12.13
1426964_at	3110003A17Rik	RIKEN cDNA 3110003A17 gene	3.55	25.12
1426965_at	Rap2a	RAS related protein 2a	1.99	18.65
1426970_a_at	Uba7	ubiquitin-like modifier activating enzyme 7	2.99	16.26
1426971_at	Uba7	ubiquitin-like modifier activating enzyme 7	3.23	18.15
1426972_at	Sec24d	Sec24 related gene family, member D (S. cerevisiae)	2.05	10.71
1426973_at	Gpr153	G protein-coupled receptor 153	1.45	9.44
1426974_at	Os9	amplified in osteosarcoma	2.15	21.88
1426975_at	Os9	amplified in osteosarcoma	1.92	18.37
1426983_at	Fnbp1	formin binding protein 1	1.96	18.34
1426986_at	Fam76b	family with sequence similarity 76, member B	1.68	6.02
1426988_at	Klhdc5	kelch domain containing 5	1.06	4.16
1427002_s_at	Arsg	arylsulfatase G	1.09	10.36
1427003_at	Ppp2r5c	protein phosphatase 2, regulatory subunit B (B56), gamma isoform	1.18	17.38
1427005_at			1.7	6.2
1427007_at	Sash3	SAM and SH3 domain containing 3	5.54	24.15
1427020_at	Scara3	scavenger receptor class A, member 3	2.62	17.19
1427040_at	Mdfic	MyoD family inhibitor domain containing	1.32	12.13
1427041_at	BC013712	cDNA sequence BC013712	4.56	24.42
1427047_at	Nup188	nucleoporin 188	1.99	20.95
1427058_at	Eif4a1	eukaryotic translation initiation factor 4A1	1.86	9.68
1427060_at	Mapk3	mitogen-activated protein kinase 3	1.74	19.44
1427061_at	Rbbp8	retinoblastoma binding protein 8	2.68	17.91
1427062_at	Rbbp8	retinoblastoma binding protein 8	2.9	20.85
1427071_at	Fbxo42	F-box protein 42	1.9	18.73
1427072_at	Gm5760	predicted gene 5760	1.43	17.24
1427076_at	Mpeg1	macrophage expressed gene 1	6.12	26.82
1427077_a_at	Ap2b1	adaptor-related protein complex 2, beta 1 subunit	1.25	13.57
1427086_at	Slit3	slit homolog 3 (Drosophila)	1.05	10.3
1427091_at	Znfx1	zinc finger, NFX1-type containing 1	1.45	14.34
1427094_at	Pole2	polymerase (DNA directed), epsilon 2 (p59 subunit)	3.24	20.17
1427102_at	Slfn4	schlafen 4	7.92	18.6
1427103_at	Plekho2	pleckstrin homology domain containing, family O member 2	3.28	20.54
1427105_at	Cenpn	centromere protein N	2.8	22.22
1427115_at	Myh3	myosin, heavy polypeptide 3, skeletal muscle, embryonic	4.1	12.38
1427121_at			1.32	12.53
1427128_at	Ptpn23	protein tyrosine phosphatase, non-receptor type 23	1.24	13.15
1427136_s_at	Srsf12	serine/arginine-rich splicing factor 12	1.16	11.46
1427139_at	Adamts10	a disintegrin-like and metallopeptidase (reprolysin type) with thrombospondin type 1 motif, 10	2.45	8.82
1427147_at			3.71	23.63
1427161_at	Cenpf	centromere protein F	5.42	26.38
1427164_at	Il13ra1	interleukin 13 receptor, alpha 1	3.93	21.28
1427165_at	Il13ra1	interleukin 13 receptor, alpha 1	2.18	8.35
1427168_a_at	Col14a1	collagen, type XIV, alpha 1	3.19	14.53
1427183_at	Efemp1	epidermal growth factor-containing fibulin-like extracellular matrix protein 1	2.07	12.26
1427192_a_at	Brd8	bromodomain containing 8	1.23	17.03
1427197_at	Atr	ataxia telangiectasia and Rad3 related	1.02	10.83
1427229_at	Hmgcr	3-hydroxy-3-methylglutaryl-Coenzyme A reductase	1.56	7.1
1427231_at			2.8	13.27
1427234_at	Vangl1	vang-like 1 (van gogh, Drosophila)	1.38	11.72
1427250_at	Atp2a2	ATPase, Ca++ transporting, cardiac muscle, slow twitch 2	1.76	14.09
1427256_at	Vcan	versican	3.61	13.63
1427257_at	Vcan	versican	3.69	15.34
1427260_a_at	Tpm3	tropomyosin 3, gamma	2.32	21.38
1427275_at	Smc4	structural maintenance of chromosomes 4	2.43	19.11
1427276_at	Smc4	structural maintenance of chromosomes 4	2.47	17.26
1427294_a_at	Slc38a10	solute carrier family 38, member 10	1.02	11.95
1427298_at	Dnm3os	dynamin 3, opposite strand	2.24	5.94
1427301_at	Cd48	CD48 antigen	6.49	21.11
1427313_at	Ptgir	prostaglandin I receptor (IP)	1.47	10.16
1427318_s_at	Myof	myoferlin	3.88	20.83
1427319_at	A230046K03Rik	RIKEN cDNA A230046K03 gene	1.22	13.29
1427325_s_at	Akna	AT-hook transcription factor	3.16	22.65
1427327_at	Pilra	paired immunoglobin-like type 2 receptor alpha	3.08	15.79
1427347_s_at	Tubb2a	tubulin, beta 2A	2.06	12.8
1427348_at	Zc3h12a	zinc finger CCCH type containing 12A	1.26	10.11
1427351_s_at	Igh-6	immunoglobulin heavy chain 6 (heavy chain of IgM)	1.48	3.8
1427368_x_at	Fes	feline sarcoma oncogene	3.64	25.14
1427382_a_at	Suv39h1	suppressor of variegation 3-9 homolog 1 (Drosophila)	1.97	21.73
1427385_s_at	Actn1	actinin, alpha 1	2.67	16.46
1427404_x_at	Gm5506	predicted gene 5506	1.82	23.82
1427413_a_at	Celf1	CUGBP, Elav-like family member 1	1.07	12.23
1427418_a_at	Hif1a	hypoxia inducible factor 1, alpha subunit	1.12	7.42
1427434_at	Naip7	NLR family, apoptosis inhibitory protein 7	4.83	23.54
1427452_at	Rpl7	ribosomal protein L7	4.2	24.14
1427464_s_at	Hspa5	heat shock protein 5	1.09	13.14
1427475_a_at			1.36	7.08
1427481_a_at	Atp1a3	ATPase, Na+/K+ transporting, alpha 3 polypeptide	4.6	26.73
1427496_at	Cep152	centrosomal protein 152	1.39	13.97
1427508_at	Arsi	arylsulfatase i	2.97	11.76
1427511_at			2.82	15.27
1427535_s_at	Obsl1	obscurin-like 1	1.04	10.18
1427537_at	Eppk1	epiplakin 1	2.32	7.89
1427539_a_at	Zwint	ZW10 interactor	2.31	19.65
1427541_x_at	Hmmr	hyaluronan mediated motility receptor (RHAMM)	2.96	17.41
1427550_at	Peg10	paternally expressed 10	2.41	7.83
1427564_at	Diap2	diaphanous homolog 2 (Drosophila)	1.74	14.11
1427567_a_at	Tpm3	tropomyosin 3, gamma	2.85	19.41
1427574_s_at	Sh3d19	SH3 domain protein D19	1.1	4.01
1427661_a_at	Tssc4	tumor-suppressing subchromosomal transferable fragment 4	1.33	15.08
1427682_a_at	Egr2	early growth response 2	1.86	3.65
1427683_at	Egr2	early growth response 2	1.87	3.47
1427691_a_at	Ifnar2	interferon (alpha and beta) receptor 2	2.82	21.01
1427705_a_at	Nfkb1	nuclear factor of kappa light polypeptide gene enhancer in B-cells 1, p105	1.09	11.99
1427717_at	Cd80	CD80 antigen	1.78	14.99
1427739_a_at	Trp53	transformation related protein 53	1.33	7.1
1427746_x_at	H2-K1	histocompatibility 2, K1, K region	1.89	15.57
1427747_a_at	Lcn2	lipocalin 2	1.95	4.95
1427785_x_at			1.8	14.49
1427797_s_at			1.34	4.87
1427820_at			1.47	2.59
1427838_at	Tubb2a	tubulin, beta 2A	2.34	14.75
1427883_a_at	Col3a1	collagen, type III, alpha 1	1.51	16.41
1427884_at	Col3a1	collagen, type III, alpha 1	2.59	11.77
1427888_a_at	Spna2	spectrin alpha 2	1.33	12.01
1427889_at	Spna2	spectrin alpha 2	1.19	10.06
1427892_at	Myo1g	myosin IG	4.62	22.99
1427894_at	Vasn	vasorin	2.26	12.76
1427911_at	Tmem173	transmembrane protein 173	3.03	22.19
1427912_at	Cbr3	carbonyl reductase 3	1.78	14.62
1427919_at	Srpx2	sushi-repeat-containing protein, X-linked 2	3.84	19.5
1427920_at	Phf19	PHD finger protein 19	1.89	17.74
1427929_a_at	Pdxk	pyridoxal (pyridoxine, vitamin B6) kinase	2.2	16.94
1427931_s_at	Pdxk	pyridoxal (pyridoxine, vitamin B6) kinase	1.87	20.98
1427932_s_at			1.46	10.03
1427974_s_at	Cacna1d	calcium channel, voltage-dependent, L type, alpha 1D subunit	3.54	17.53
1427980_at	4933407C03Rik	RIKEN cDNA 4933407C03 gene	1.81	15.48
1427986_a_at	Col16a1	collagen, type XVI, alpha 1	3.2	15.34
1427987_at	Safb2	scaffold attachment factor B2	1.12	12.33
1427988_s_at	Safb2	scaffold attachment factor B2	1.15	10.53
1427994_at	Cd300lf	CD300 antigen like family member F	2.22	17.32
1427996_at	BC028528	cDNA sequence BC028528	2.26	13.8
1428018_a_at	AF251705	cDNA sequence AF251705	6.46	26.39
1428055_at			1.33	3.32
1428064_at	Arap1	ArfGAP with RhoGAP domain, ankyrin repeat and PH domain 1	2.91	20.63
1428069_at	Cdca7	cell division cycle associated 7	2.7	20.93
1428074_at	Tmem158	transmembrane protein 158	1.59	9.42
1428082_at	Acsl5	acyl-CoA synthetase long-chain family member 5	2.68	23.2
1428084_at	Krr1	KRR1, small subunit (SSU) processome component, homolog (yeast)	1.29	14.24
1428098_a_at	Tm7sf3	transmembrane 7 superfamily member 3	1.23	15.78
1428104_at	Tpx2	TPX2, microtubule-associated protein homolog (Xenopus laevis)	2.56	16.67
1428107_at	Sh3bgrl	SH3-binding domain glutamic acid-rich protein like	1.91	14.69
1428112_at	Manf	mesencephalic astrocyte-derived neurotrophic factor	2.27	16.46
1428120_at	Fbxw9	F-box and WD-40 domain protein 9	1.29	14.03
1428126_a_at	Atxn7l3b	ataxin 7-like 3B	1.16	12.75
1428129_at	Lman1	lectin, mannose-binding, 1	1.69	15.04
1428131_a_at	Cdc42se1	CDC42 small effector 1	1.6	18.03
1428132_at	Cdc42se1	CDC42 small effector 1	2.54	20.33
1428135_a_at	Eef1d	eukaryotic translation elongation factor 1 delta (guanine nucleotide exchange protein)	1.06	6.11
1428136_at	Sfrp1	secreted frizzled-related protein 1	3.97	16.13
1428139_at	Tmem180	transmembrane protein 180	1.27	13.63
1428141_at	Gga2	golgi associated, gamma adaptin ear containing, ARF binding protein 2	1.06	11.75
1428144_at	Lrwd1	leucine-rich repeats and WD repeat domain containing 1	1.27	16.71
1428147_at	Coro7	coronin 7	1.28	14.22
1428148_s_at	Coro7	coronin 7	1.38	15.7
1428154_s_at	Ppapdc1b	phosphatidic acid phosphatase type 2 domain containing 1B	1.48	11.41
1428156_at	Gng2	guanine nucleotide binding protein (G protein), gamma 2	2.62	16.73
1428176_at	S1pr2	sphingosine-1-phosphate receptor 2	3.84	20.86
1428182_at	Prpsap1	phosphoribosyl pyrophosphate synthetase-associated protein 1	1.61	17.34
1428187_at	Cd47	CD47 antigen (Rh-related antigen, integrin-associated signal transducer)	1.48	8.42
1428190_at	Slc25a1	solute carrier family 25 (mitochondrial carrier, citrate transporter), member 1	2.17	20.37
1428196_a_at	Fam82a2	family with sequence similarity 82, member A2	1.55	16.33
1428219_at	Rybp	RING1 and YY1 binding protein	1.03	10.65
1428223_at	Mfsd2a	major facilitator superfamily domain containing 2A	2.22	15.35
1428228_at	Pgm3	phosphoglucomutase 3	1.71	13.69
1428232_at	Cpsf6	cleavage and polyadenylation specific factor 6	1.92	23.29
1428233_at	Cpsf6	cleavage and polyadenylation specific factor 6	1.48	13.78
1428242_at	Hmha1	histocompatibility (minor) HA-1	4.12	23.04
1428249_at	Pygo2	pygopus 2	1.12	17.87
1428251_at	Smchd1	SMC hinge domain containing 1	1.31	18.55
1428259_at	Pxdn	peroxidasin homolog (Drosophila)	1.44	9.86
1428264_at	Snrnp40	small nuclear ribonucleoprotein 40 (U5)	1.27	16.85
1428265_at	Ppp2r1b	protein phosphatase 2 (formerly 2A), regulatory subunit A (PR 65), beta isoform	1.88	18.94
1428269_a_at	Glt8d1	glycosyltransferase 8 domain containing 1	1.26	14.27
1428270_at	Glt8d1	glycosyltransferase 8 domain containing 1	1.31	13.98
1428291_at	Exosc8	exosome component 8	1.47	17.73
1428310_at			1.03	13.49
1428319_at	Pdlim7	PDZ and LIM domain 7	1.22	6.72
1428325_at	Cnpy4	canopy 4 homolog (zebrafish)	2.28	20.71
1428331_at	2210016F16Rik	RIKEN cDNA 2210016F16 gene	1.5	13.78
1428336_at	Agpat4	1-acylglycerol-3-phosphate O-acyltransferase 4 (lysophosphatidic acid acyltransferase, delta)	2.23	14.57
1428340_s_at	Atp13a2	ATPase type 13A2	1.96	18.77
1428346_at	Trafd1	TRAF type zinc finger domain containing 1	1.05	13.28
1428347_at	Cyfip2	cytoplasmic FMR1 interacting protein 2	3.24	12.87
1428351_at	Ppm1m	protein phosphatase 1M	2.68	22.99
1428366_at	1600027N09Rik	RIKEN cDNA 1600027N09 gene	1.07	13.48
1428370_at	1500011B03Rik	RIKEN cDNA 1500011B03 gene	1.85	19.43
1428377_at	Btbd11	BTB (POZ) domain containing 11	1.3	9.12
1428378_at	Zc3hav1	zinc finger CCCH type, antiviral 1	3.23	21.41
1428384_at	D4Bwg0951e	DNA segment, Chr 4, Brigham & Women's Genetics 0951 expressed	1.48	9.84
1428391_at	Rab3il1	RAB3A interacting protein (rabin3)-like 1	4.33	24.78
1428392_at	Rassf2	Ras association (RalGDS/AF-6) domain family member 2	3.93	14.6
1428393_at	Nrn1	neuritin 1	1.97	7.27
1428401_at	Zcchc3	zinc finger, CCHC domain containing 3	1.57	9.67
1428448_a_at	Gtf3c2	general transcription factor IIIC, polypeptide 2, beta	1.05	12.8
1428450_at	2610034B18Rik	RIKEN cDNA 2610034B18 gene	1.08	12.02
1428455_at	Col14a1	collagen, type XIV, alpha 1	2.3	12.62
1428457_at	Ttpal	tocopherol (alpha) transfer protein-like	1.75	16.74
1428458_at	Pop1	processing of precursor 1, ribonuclease P/MRP family, (S. cerevisiae)	1.5	15.85
1428466_at	Chd3	chromodomain helicase DNA binding protein 3	2.72	18.76
1428478_at	Reep4	receptor accessory protein 4	3.04	25.52
1428480_at	Cdca8	cell division cycle associated 8	3.1	21.85
1428481_s_at	Cdca8	cell division cycle associated 8	5.63	25.69
1428483_a_at	2610039C10Rik	RIKEN cDNA 2610039C10 gene	2.18	17.09
1428484_at	Osbpl3	oxysterol binding protein-like 3	2.68	16.57
1428491_at	Commd10	COMM domain containing 10	1.41	14.74
1428492_at			3.37	12.94
1428493_at	Sipa1l3	signal-induced proliferation-associated 1 like 3	1.28	12.97
1428506_at	Atic	5-aminoimidazole-4-carboxamide ribonucleotide formyltransferase/IMP cyclohydrolase	1.08	12.68
1428508_at	Tbc1d2b	TBC1 domain family, member 2B	2.52	17.92
1428509_at	Myo1e	myosin IE	1.94	15.52
[truncated: 2,547 more rows]

## Sheet: Gly vs. Sham 7dpi DOWN-REGULAT
Probeset ID	Gene Symbol	Gene Name	Glycerol_7.days - Sham_14.days_logFC	Glycerol_7.days - Sham_14.days_log.adj.P.Val
1415691_at	Dlg1	discs, large homolog 1 (Drosophila)	-1.1	19.35
1415711_at	Arfgef1	ADP-ribosylation factor guanine nucleotide-exchange factor 1(brefeldin A-inhibited)	-1.02	16.56
1415793_at	Pnpo	pyridoxine 5'-phosphate oxidase	-1.05	11.58
1415864_at	Bpgm	2,3-bisphosphoglycerate mutase	-1.73	12.61
1415865_s_at	Bpgm	2,3-bisphosphoglycerate mutase	-1.29	10.87
1415895_at	Snrpn	small nuclear ribonucleoprotein N	-1.06	6.87
1415896_x_at	Snrpn	small nuclear ribonucleoprotein N	-1.04	6.64
1415897_a_at	Mgst1	microsomal glutathione S-transferase 1	-1.32	10.42
1415958_at	Slc2a4	solute carrier family 2 (facilitated glucose transporter), member 4	-1.26	4.66
1415959_at	Slc2a4	solute carrier family 2 (facilitated glucose transporter), member 4	-2.2	7.8
1415997_at	Txnip	thioredoxin interacting protein	-1.2	2.54
1416007_at	Satb1	special AT-rich sequence binding protein 1	-1.46	8.39
1416008_at	Satb1	special AT-rich sequence binding protein 1	-1.12	6.6
1416033_at	Tmem109	transmembrane protein 109	-1.36	7.44
1416034_at	Cd24a	CD24a antigen	-2.13	10.85
1416117_at	Orc3l	origin recognition complex, subunit 3-like (S. cerevisiae)	-1.1	14.65
1416125_at	Fkbp5	FK506 binding protein 5	-1.44	7.28
1416178_a_at	Plekhb1	pleckstrin homology domain containing, family B (evectins) member 1	-1.14	3.31
1416183_a_at	Ldhb	lactate dehydrogenase B	-1.35	6.91
1416204_at	Gpd1	glycerol-3-phosphate dehydrogenase 1 (soluble)	-1.97	8.52
1416229_at	Rfk	riboflavin kinase	-1.02	12.82
1416263_at	Abcb9	ATP-binding cassette, sub-family B (MDR/TAP), member 9	-1.84	12.79
1416271_at	Perp	PERP, TP53 apoptosis effector	-2.89	12.04
1416319_at	Adk	adenosine kinase	-1.57	11.15
1416368_at	Gsta4	glutathione S-transferase, alpha 4	-1.08	5.9
1416383_a_at	Pcx	pyruvate carboxylase	-1.31	7.25
1416412_at	Nsmaf	neutral sphingomyelinase (N-SMase) activation associated factor	-1.29	13.77
1416430_at	Cat	catalase	-1.02	6.14
1416432_at	Pfkfb3	6-phosphofructo-2-kinase/fructose-2,6-biphosphatase 3	-2.51	7.64
1416468_at	Aldh1a1	aldehyde dehydrogenase family 1, subfamily A1	-2.52	13.39
1416505_at	Nr4a1	nuclear receptor subfamily 4, group A, member 1	-1.69	4.74
1416578_at	Rbx1	ring-box 1	-1.06	15.44
1416593_at	Glrx	glutaredoxin	-1.19	5.27
1416610_a_at	Clcn3	chloride channel 3	-1.2	6.53
1416617_at	Acss1	acyl-CoA synthetase short-chain family member 1	-1.45	9.89
1416622_at	Wbscr16	Williams-Beuren syndrome chromosome region 16 homolog (human)	-1.06	9.16
1416632_at	Me1	malic enzyme 1, NADP(+)-dependent, cytosolic	-1.78	11.25
1416658_at	Frzb	frizzled-related protein	-1.23	4.45
1416704_at	Mapk14	mitogen-activated protein kinase 14	-1.32	11.83
1416734_at	Mkln1	muskelin 1, intracellular mediator containing kelch motifs	-2.4	12.71
1416776_at	Crym	crystallin, mu	-1.04	4.03
1416794_at	Atl2	atlastin GTPase 2	-1.01	6.37
1416824_at	B230118H07Rik	RIKEN cDNA B230118H07 gene	-1.13	11
1416835_s_at	Amd1	S-adenosylmethionine decarboxylase 1	-3.58	12.1
1416846_a_at	Pdzrn3	PDZ domain containing RING finger 3	-1.29	12.17
1416879_at	Mrpl51	mitochondrial ribosomal protein L51	-1.57	9.49
1416886_at	C1d	C1D nuclear receptor co-repressor	-1.5	18.88
1416904_at	Mbnl1	muscleblind-like 1 (Drosophila)	-1.08	10.36
1417003_at	0610012G03Rik	RIKEN cDNA 0610012G03 gene	-1.78	17.48
1417061_at	Slc40a1	solute carrier family 40 (iron-regulated transporter), member 1	-1.16	8.45
1417084_at	Eif4ebp2	eukaryotic translation initiation factor 4E binding protein 2	-1.23	10.88
1417182_at	Dnaja2	DnaJ (Hsp40) homolog, subfamily A, member 2	-1.33	10.46
1417184_s_at			-1.3	4.01
1417190_at	Nampt	nicotinamide phosphoribosyltransferase	-1.36	14.02
1417194_at	Sod2	superoxide dismutase 2, mitochondrial	-2.67	18.82
1417211_a_at	1110032A03Rik	RIKEN cDNA 1110032A03 gene	-1.22	11.27
1417212_at	Fam195a	family with sequence similarity 195, member A	-1.49	10.24
1417270_at	Wdr12	WD repeat domain 12	-1.09	14.23
1417279_at	Itpr1	inositol 1,4,5-triphosphate receptor 1	-1.97	11.93
1417309_at	Tob2	transducer of ERBB2, 2	-1.24	5.33
1417342_at	Ppp1r2	protein phosphatase 1, regulatory (inhibitor) subunit 2	-1.02	8.26
1417375_at	Tuba4a	tubulin, alpha 4A	-1.25	7.32
1417413_at	Cuzd1	CUB and zona pellucida-like domains 1	-1.92	8.73
1417421_at	S100a1	S100 calcium binding protein A1	-1.22	9.75
1417481_at	Ramp1	receptor (calcitonin) activity modifying protein 1	-1.25	6.98
1417522_at	Fbxo32	F-box protein 32	-2	4.06
1417542_at	Rps6ka2	ribosomal protein S6 kinase, polypeptide 2	-1.18	9.34
1417543_at	Rps6ka2	ribosomal protein S6 kinase, polypeptide 2	-1.56	10.62
1417555_at	Atad1	ATPase family, AAA domain containing 1	-1.24	13.99
1417563_at	Eif4ebp1	eukaryotic translation initiation factor 4E binding protein 1	-1.32	9.86
1417565_at	Abhd5	abhydrolase domain containing 5	-1.25	15.21
1417566_at	Abhd5	abhydrolase domain containing 5	-1.21	12.26
1417575_at	Otub2	OTU domain, ubiquitin aldehyde binding 2	-1.82	10.98
1417580_s_at	Selenbp2	selenium binding protein 2	-1.08	7.5
1417590_at	Cyp27a1	cytochrome P450, family 27, subfamily a, polypeptide 1	-1.86	14.51
1417623_at			-1.18	8.23
1417635_at	Spa17	sperm autoantigenic protein 17	-1.35	10.74
1417658_at	Tbrg4	transforming growth factor beta regulated gene 4	-1.33	12.74
1417680_at	Kcna5	potassium voltage-gated channel, shaker-related subfamily, member 5	-1	5.28
1417702_a_at	Hnmt	histamine N-methyltransferase	-2.04	8.62
1417714_x_at	Hba-a1	hemoglobin alpha, adult chain 1	-1.57	4.91
1417765_a_at	Amy1	amylase 1, salivary	-3.36	14.16
1417767_at	Cyb5b	cytochrome b5 type B	-2.04	14.74
1417768_at	Pnpla8	patatin-like phospholipase domain containing 8	-1.11	10.72
1417769_at	Psmc6	proteasome (prosome, macropain) 26S subunit, ATPase, 6	-1.2	10.77
1417823_at	Gcat	glycine C-acetyltransferase (2-amino-3-ketobutyrate-coenzyme A ligase)	-1.57	9.67
1417834_at	Synj2bp	synaptojanin 2 binding protein	-1.19	10.6
1417841_at	Pxmp2	peroxisomal membrane protein 2	-1.38	8.19
1417846_at	Ulk2	Unc-51 like kinase 2 (C. elegans)	-1.61	13.94
1417877_at	Eepd1	endonuclease/exonuclease/phosphatase family domain containing 1	-2.19	13.45
1417900_a_at	Vldlr	very low density lipoprotein receptor	-1.86	6.38
1417902_at	Slc19a2	solute carrier family 19 (thiamine transporter), member 2	-1.53	11.03
1417935_at	Mkrn2	makorin, ring finger protein, 2	-1.31	15.51
1417960_at	Cpeb1	cytoplasmic polyadenylation element binding protein 1	-1.79	7.75
1417970_at	Atp5s	ATP synthase, H+ transporting, mitochondrial F0 complex, subunit s	-1.27	11.62
1417975_at	Kpna4	karyopherin (importin) alpha 4	-1.36	8.38
1417977_at	Eif4e3	eukaryotic translation initiation factor 4E member 3	-1.19	8.59
1418032_at	Itfg2	integrin alpha FG-GAP repeat containing 2	-1.08	14.11
1418057_at	Tiam1	T-cell lymphoma invasion and metastasis 1	-1.93	7.25
1418068_at	Ndufa10	NADH dehydrogenase (ubiquinone) 1 alpha subcomplex 10	-1.16	7.64
1418091_at	Tcfcp2l1	transcription factor CP2-like 1	-3.55	12.36
1418093_a_at	Egf	epidermal growth factor	-1.91	8.14
1418094_s_at	Car4	carbonic anhydrase 4	-1.91	9.47
1418117_at	Ndufs4	NADH dehydrogenase (ubiquinone) Fe-S protein 4	-2.41	17.79
1418146_a_at	Rbl2	retinoblastoma-like 2	-1.2	10.76
1418181_at	Ptp4a3	protein tyrosine phosphatase 4a3	-1.25	10.6
1418182_at	Ptp4a3	protein tyrosine phosphatase 4a3	-2.15	13.97
1418219_at	Il15	interleukin 15	-1.57	8.32
1418238_at	Ivd	isovaleryl coenzyme A dehydrogenase	-1.08	10.37
1418252_at	Padi2	peptidyl arginine deiminase, type II	-1.44	11.2
1418288_at	Lpin1	lipin 1	-1.51	6.4
1418314_a_at	A2bp1	ataxin 2 binding protein 1	-1.02	3.83
1418318_at	Rnf128	ring finger protein 128	-1.26	7.12
1418328_at	Cpt1b	carnitine palmitoyltransferase 1b, muscle	-1.01	3.45
1418356_at	Mpst	mercaptopyruvate sulfurtransferase	-1.07	5.47
1418389_at	2810453I06Rik	RIKEN cDNA 2810453I06 gene	-2.04	15.53
1418395_at	Slc47a1	solute carrier family 47, member 1	-1.42	4.17
1418399_at	Kctd9	potassium channel tetramerisation domain containing 9	-1.39	11.89
1418407_at	Pde8a	phosphodiesterase 8A	-1.15	7.52
1418459_at	Ccdc91	coiled-coil domain containing 91	-1.83	11.65
1418509_at	Cbr2	carbonyl reductase 2	-1.06	5.78
1418510_s_at	Fbxo8	F-box protein 8	-1.01	8.31
1418517_at	Irx3	Iroquois related homeobox 3 (Drosophila)	-1.16	4.59
1418523_at	Arih2	ariadne homolog 2 (Drosophila)	-1.51	6.58
1418525_at	Pcm1	pericentriolar material 1	-1.22	7.09
1418565_at	Serbp1	serpine1 mRNA binding protein 1	-1.04	11.4
1418585_at	Ccnh	cyclin H	-1.15	9.77
1418586_at	Adcy9	adenylate cyclase 9	-1.5	7.03
1418589_a_at	Mlf1	myeloid leukemia factor 1	-1.67	6.29
1418595_at	Plin4	perilipin 4	-2.03	6.04
1418626_a_at	Clu	clusterin	-1.22	5.99
1418647_at	Gnl1	guanine nucleotide binding protein-like 1	-1.09	7.24
1418663_at	Mpdz	multiple PDZ domain protein	-1.4	8.83
1418694_at	Kcmf1	potassium channel modulatory factor 1	-1.99	13.7
1418697_at	Inmt	indolethylamine N-methyltransferase	-2.72	12.53
1418706_at	Slc38a3	solute carrier family 38, member 3	-1.38	6.08
1418714_at	Dusp8	dual specificity phosphatase 8	-1.69	10.75
1418768_at	Opa1	optic atrophy 1 homolog (human)	-1.5	12.17
1418780_at	Cyp39a1	cytochrome P450, family 39, subfamily a, polypeptide 1	-1.13	11.36
1418782_at	Rxrg	retinoid X receptor gamma	-1.53	7.71
1418951_at	Txlnb	taxilin beta	-1.78	8.25
1418952_at	Txlnb	taxilin beta	-1.81	8.57
1418955_at	Zfp93	zinc finger protein 93	-1.24	12.14
1419047_at	Pcnx	pecanex homolog (Drosophila)	-1.01	10.17
1419049_at	Pcnx	pecanex homolog (Drosophila)	-1.9	12.67
1419086_at	Fgfbp1	fibroblast growth factor binding protein 1	-2.47	12.66
1419089_at	Timp3	tissue inhibitor of metalloproteinase 3	-1.2	6.39
1419103_a_at	Abhd6	abhydrolase domain containing 6	-1.91	16.55
1419104_at	Abhd6	abhydrolase domain containing 6	-1.67	15.01
1419140_at	Acvr2b	activin receptor IIB	-1.42	6.5
1419145_at	Smtnl1	smoothelin-like 1	-1.35	3.36
1419171_at	Fam174a	family with sequence similarity 174, member A	-1.89	14.88
1419176_at	Vps37a	vacuolar protein sorting 37A (yeast)	-1.84	14.95
1419177_at	Vps37a	vacuolar protein sorting 37A (yeast)	-1.42	13.54
1419189_at	Vti1a	vesicle transport through interaction with t-SNAREs homolog 1A (yeast)	-1.1	11.85
1419203_at			-1.07	9.36
1419283_s_at	Tns1	tensin 1	-1.11	6.9
1419288_at	Jam2	junction adhesion molecule 2	-1.15	7.11
1419300_at	Flt1	FMS-like tyrosine kinase 1	-1.4	12.46
1419301_at	Fzd4	frizzled homolog 4 (Drosophila)	-1.09	4.91
1419310_s_at	Rfxank	regulatory factor X-associated ankyrin-containing protein	-1.04	10.8
1419351_a_at	l7Rn6	lethal, Chr 7, Rinchik 6	-1.11	16.95
1419352_at	l7Rn6	lethal, Chr 7, Rinchik 6	-1.43	15.98
1419353_at	Dpm1	dolichol-phosphate (beta-D) mannosyltransferase 1	-1.99	16.19
1419365_at	Pex11a	peroxisomal biogenesis factor 11 alpha	-1.81	14.32
1419401_at	Asb13	ankyrin repeat and SOCS box-containing 13	-1.34	11.95
1419423_at	Stab2	stabilin 2	-2.6	11.38
1419426_s_at	Ccl21b	chemokine (C-C motif) ligand 21B (leucine)	-1.18	2.06
1419440_at	Trim54	tripartite motif-containing 54	-1.18	3.95
1419443_at	Sap18	Sin3-associated polypeptide 18	-1.1	15.43
1419448_at	Tbc1d1	TBC1 domain family, member 1	-1.83	9.36
1419460_at	Rpp14	ribonuclease P 14 subunit (human)	-1.08	14.02
1419518_at	Tuba8	tubulin, alpha 8	-2.13	8.62
1419548_at	Kpna1	karyopherin (importin) alpha 1	-1.07	8.73
1419617_at	Kcnn1	potassium intermediate/small conductance calcium-activated channel, subfamily N, member 1	-1.89	13.17
1419625_at	Hspa1l	heat shock protein 1-like	-1.51	5.57
1419652_s_at	Nkain1	Na+/K+ transporting ATPase interacting 1	-1.05	7.13
1419700_a_at	Prom1	prominin 1	-1.23	6.68
1419748_at	Abcd2	ATP-binding cassette, sub-family D (ALD), member 2	-1.56	11.45
1419750_at	Trdmt1	tRNA aspartic acid methyltransferase 1	-1.11	7.88
1419758_at	Abcb1a	ATP-binding cassette, sub-family B (MDR/TAP), member 1A	-1.03	6.52
1419759_at	Abcb1a	ATP-binding cassette, sub-family B (MDR/TAP), member 1A	-1.15	6.95
1419765_at	Cul2	cullin 2	-1.53	12.61
1419811_at	Adcy9	adenylate cyclase 9	-1.08	7.34
1419874_x_at	Zbtb16	zinc finger and BTB domain containing 16	-1.23	5.96
1419903_at			-1.74	13.73
1419904_at			-1.89	14.34
1419928_at	Slc25a26	solute carrier family 25 (mitochondrial carrier, phosphate carrier), member 26	-1.51	13.75
1419954_s_at	Zfand3	zinc finger, AN1-type domain 3	-1.02	11.6
1419955_at	Zfand3	zinc finger, AN1-type domain 3	-1.08	11.78
1420017_at	Tspan8	tetraspanin 8	-4.05	14.73
1420018_s_at	Tspan8	tetraspanin 8	-4.59	15.44
1420019_at	Tspan8	tetraspanin 8	-4.23	13.94
1420023_at	Etf1	eukaryotic translation termination factor 1	-1.13	8.75
1420408_a_at			-1.05	6.47
1420485_at	Nol7	nucleolar protein 7	-1.05	9.16
1420513_at	Efcab2	EF-hand calcium binding domain 2	-1.29	11.66
1420542_at	Dnajc28	DnaJ (Hsp40) homolog, subfamily C, member 28	-1.71	10.73
1420543_at	Dnajc28	DnaJ (Hsp40) homolog, subfamily C, member 28	-1.25	8.93
1420583_a_at	Rora	RAR-related orphan receptor alpha	-1.26	7.59
1420641_a_at	Sqrdl	sulfide quinone reductase-like (yeast)	-1.46	15.1
1420644_a_at	Sec61a2	Sec61, alpha subunit 2 (S. cerevisiae)	-1.36	6.78
1420650_at	Zfhx3	zinc finger homeobox 3	-1.02	9.92
1420654_a_at	Gbe1	glucan (1,4-alpha-), branching enzyme 1	-1.09	4.25
1420743_a_at	Ppp3cc	protein phosphatase 3, catalytic subunit, gamma isoform	-1.23	11.72
1420776_a_at	Auh	AU RNA binding protein/enoyl-coenzyme A hydratase	-1.1	9.2
1420805_at	Myl10	myosin, light chain 10, regulatory	-2.68	6.87
1420840_at	Plekha3	pleckstrin homology domain-containing, family A (phosphoinositide binding specific) member 3	-1.35	10.92
1420858_at	Pkia	protein kinase inhibitor, alpha	-2.17	10.55
1420909_at	Vegfa	vascular endothelial growth factor A	-1.44	7.37
1421063_s_at	Snurf	SNRPN upstream reading frame	-1.96	8.39
1421065_at	Jak2	Janus kinase 2	-2.07	13.34
1421066_at	Jak2	Janus kinase 2	-1.07	14.35
1421139_a_at	Zfp386	zinc finger protein 386 (Kruppel-like)	-1.37	6.77
1421220_at	Ankrd17	ankyrin repeat domain 17	-1.24	15.23
1421257_at	Pigb	phosphatidylinositol glycan anchor biosynthesis, class B	-1.34	8.55
1421265_a_at	Rbm38	RNA binding motif protein 38	-1.13	7.35
1421329_a_at	Smyd1	SET and MYND domain containing 1	-1.27	8.62
1421330_at	Ptpn4	protein tyrosine phosphatase, non-receptor type 4	-1.35	7.68
1421379_at	Zfp354b	zinc finger protein 354B	-1.67	9.46
1421425_a_at	Rcan2	regulator of calcineurin 2	-2.48	14.68
1421453_at	Jph2	junctophilin 2	-1.15	6.18
1421466_at	Asb10	ankyrin repeat and SOCS box-containing 10	-2.44	9.95
1421491_a_at	Tmem49	transmembrane protein 49	-1.2	7.08
1421534_at			-1.5	8.75
1421535_a_at	Pde4a	phosphodiesterase 4A, cAMP specific	-1.59	14.69
1421664_a_at	Styx	serine/threonine/tyrosine interaction protein	-1.06	8.12
1421735_a_at	St8sia5	ST8 alpha-N-acetyl-neuraminide alpha-2,8-sialyltransferase 5	-1.45	5.7
1421768_a_at	Homer1	homer homolog 1 (Drosophila)	-1.98	13.44
1421815_at	Epdr1	ependymin related protein 1 (zebrafish)	-1.06	7.82
1421836_at	Mtap7	microtubule-associated protein 7	-1.78	12.7
1421863_at	Vamp1	vesicle-associated membrane protein 1	-1.42	7.19
1421878_at	Mapk9	mitogen-activated protein kinase 9	-1.56	14.68
1421880_at	Mtmr1	myotubularin related protein 1	-1.23	8.05
1421898_a_at	Mr1	major histocompatibility complex, class I-related	-1.37	9.59
1421899_a_at	Mr1	major histocompatibility complex, class I-related	-1.81	11.92
1421915_a_at	St3gal3	ST3 beta-galactoside alpha-2,3-sialyltransferase 3	-1.37	8.91
1421957_a_at	Pcyt1a	phosphate cytidylyltransferase 1, choline, alpha isoform	-1.1	9.71
1421961_a_at	Dnajb5	DnaJ (Hsp40) homolog, subfamily B, member 5	-1.59	9.25
1421993_a_at	Tmem134	transmembrane protein 134	-1.35	15.11
1422012_at	Crhr2	corticotropin releasing hormone receptor 2	-1.97	7.8
1422017_s_at	4833439L19Rik	RIKEN cDNA 4833439L19 gene	-1.45	8.36
1422103_a_at	Stat5b	signal transducer and activator of transcription 5B	-1.03	9.37
1422147_a_at	Pla2g6	phospholipase A2, group VI	-1.01	6.33
1422153_a_at	Asb11	ankyrin repeat and SOCS box-containing 11	-2.05	6.97
1422195_s_at	Tbx15	T-box 15	-1.2	7.52
1422264_s_at	Klf9	Kruppel-like factor 9	-1.47	7.38
1422315_x_at	Phkg1	phosphorylase kinase gamma 1	-1.31	3.76
1422316_at	Gp1ba	glycoprotein 1b, alpha polypeptide	-1.86	9.46
1422323_a_at	Lbx1	ladybird homeobox homolog 1 (Drosophila)	-1.22	7.09
1422375_a_at	Art1	ADP-ribosyltransferase 1	-1.11	4.24
1422397_a_at	Il15ra	interleukin 15 receptor, alpha chain	-1.06	5.46
1422485_at	Smad4	MAD homolog 4 (Drosophila)	-1.07	12.87
1422492_at	Cpox	coproporphyrinogen oxidase	-1.46	13.11
1422605_at	Ppp1r1a	protein phosphatase 1, regulatory (inhibitor) subunit 1A	-4.44	12.09
1422627_a_at	Mkks	McKusick-Kaufman syndrome protein	-1.12	13.55
1422648_at	Slc7a2	solute carrier family 7 (cationic amino acid transporter, y+ system), member 2	-1.51	7.85
1422656_at	Rasl2-9-ps	RAS-like, family 2, locus 9, pseudogene	-1.74	10.71
1422669_at	Ebag9	estrogen receptor-binding fragment-associated gene 9	-1.19	13.01
1422677_at	Dgat2	diacylglycerol O-acyltransferase 2	-1.25	8.44
1422678_at	Dgat2	diacylglycerol O-acyltransferase 2	-1.67	8.52
1422692_at			-1.92	15.23
1422743_at	Phka1	phosphorylase kinase alpha 1	-1.03	3.27
1422744_at	Phka1	phosphorylase kinase alpha 1	-2.31	10.04
1422795_at	Cul3	cullin 3	-1.87	11.61
1422798_at	Cntnap2	contactin associated protein-like 2	-3.11	10.54
1422811_at	Slc27a1	solute carrier family 27 (fatty acid transporter), member 1	-2.24	11
1422852_at	Cib2	calcium and integrin binding family member 2	-1.78	9.29
1422871_at	Kcnj12	potassium inwardly-rectifying channel, subfamily J, member 12	-1.95	13.06
1422882_at	Sypl	synaptophysin-like protein	-1.42	8.1
1422885_at	Snrpd3	small nuclear ribonucleoprotein D3	-1.13	7.52
1422904_at	Fmo2	flavin containing monooxygenase 2	-1.19	5.68
1422905_s_at	Fmo2	flavin containing monooxygenase 2	-1.43	6.12
1422948_s_at	Hist1h3a	histone cluster 1, H3a	-1.17	7.56
1422959_s_at	Rnf114	ring finger protein 114	-1.82	12.63
1422982_at	Ar	androgen receptor	-1.65	8.53
1422983_at	Itgb6	integrin beta 6	-1.43	6.4
1423072_at			-1.29	8.45
1423098_at	Capn7	calpain 7	-1.11	13.31
1423112_at	Ube2d3	ubiquitin-conjugating enzyme E2D 3 (UBC4/5 homolog, yeast)	-1.26	10.29
1423114_at	Ube2d3	ubiquitin-conjugating enzyme E2D 3 (UBC4/5 homolog, yeast)	-1.08	10.77
1423136_at	Fgf1	fibroblast growth factor 1	-2.54	11.75
1423194_at	Arhgap5	Rho GTPase activating protein 5	-1.01	7.27
1423212_at	Phc1	polyhomeotic-like 1 (Drosophila)	-1.26	9.56
1423308_at			-1.35	14.67
1423328_at	Gdap1	ganglioside-induced differentiation-associated-protein 1	-2.77	9.4
1423351_at	Mrpl1	mitochondrial ribosomal protein L1	-1.38	13.5
1423387_at	Psmd9	proteasome (prosome, macropain) 26S subunit, non-ATPase, 9	-1.9	12.31
1423389_at			-1.57	8.98
1423405_at	Timp4	tissue inhibitor of metalloproteinase 4	-2.78	13.23
1423422_at	Asb4	ankyrin repeat and SOCS box-containing 4	-2.87	13.26
1423461_a_at	Ubl3	ubiquitin-like 3	-1.24	8.7
1423477_at	Zic1	zinc finger protein of the cerebellum 1	-1.01	2.19
1423490_at	Fbxo3	F-box protein 3	-1.1	5.35
1423559_at	Kcnc1	potassium voltage gated channel, Shaw-related subfamily, member 1	-1.49	8.26
1423597_at	Atp8a1	ATPase, aminophospholipid transporter (APLT), class I, type 8A, member 1	-2.05	13.35
1423611_at	Alpl	alkaline phosphatase, liver/bone/kidney	-2.74	15.55
1423627_at	Nqo1	NAD(P)H dehydrogenase, quinone 1	-2.87	17.51
1423632_at	Gpr146	G protein-coupled receptor 146	-1.16	7.08
1423652_at	Isca1	iron-sulfur cluster assembly 1 homolog (S. cerevisiae)	-1.11	9.7
1423736_a_at	Dym	dymeclin	-1.43	12.32
1423747_a_at	Pdk1	pyruvate dehydrogenase kinase, isoenzyme 1	-1.39	13.44
1423785_at	Egln1	EGL nine homolog 1 (C. elegans)	-1.19	12.67
1423874_at	Wdr33	WD repeat domain 33	-1.18	10.27
1423938_at	Llgl2	lethal giant larvae homolog 2 (Drosophila)	-1.23	10.23
1423941_at			-1.11	9.16
1423942_a_at			-1.65	12.19
1423976_at	4930453N24Rik	RIKEN cDNA 4930453N24 gene	-1.04	10.5
1423979_a_at	Slc25a29	solute carrier family 25 (mitochondrial carrier, palmitoylcarnitine transporter), member 29	-1.58	7.12
1423980_at	Slc25a29	solute carrier family 25 (mitochondrial carrier, palmitoylcarnitine transporter), member 29	-1.59	7.91
1423981_x_at	Slc25a29	solute carrier family 25 (mitochondrial carrier, palmitoylcarnitine transporter), member 29	-1.56	7.84
1424022_at	Osgin1	oxidative stress induced growth inhibitor 1	-1.43	8.02
1424092_at	Epb4.1	erythrocyte protein band 4.1	-1.18	14.18
1424105_a_at	Pttg1	pituitary tumor-transforming gene 1	-1.07	12.19
1424152_at	Sall4	sal-like 4 (Drosophila)	-2.56	8.86
1424214_at	Parm1	prostate androgen-regulated mucin-like protein 1	-1.73	7.5
1424223_at	1700020C11Rik	RIKEN cDNA 1700020C11 gene	-1.32	8.93
1424226_at	9030617O03Rik	RIKEN cDNA 9030617O03 gene	-1.38	10.45
1424268_at	Smox	spermine oxidase	-2.85	10.69
1424312_at	Adipor1	adiponectin receptor 1	-2	13.63
1424316_at	Slc25a19	solute carrier family 25 (mitochondrial thiamine pyrophosphate carrier), member 19	-1.36	11.94
1424318_at	1110067D22Rik	RIKEN cDNA 1110067D22 gene	-2.3	14.22
1424321_at	Rfc4	replication factor C (activator 1) 4	-1.12	9.54
1424362_at	Ppapdc3	phosphatidic acid phosphatase type 2 domain containing 3	-1.08	5.15
1424367_a_at	Homer2	homer homolog 2 (Drosophila)	-1.36	7.46
1424379_at	Car11	carbonic anhydrase 11	-2.71	13.21
1424392_at	Adhfe1	alcohol dehydrogenase, iron containing, 1	-2.97	14.97
1424393_s_at	Adhfe1	alcohol dehydrogenase, iron containing, 1	-2.87	14.24
1424404_at	0610040J01Rik	RIKEN cDNA 0610040J01 gene	-3.71	11.4
1424408_at	Lims2	LIM and senescent cell antigen like domains 2	-1.04	7.17
1424422_s_at	Lenep	lens epithelial protein	-1.3	10.41
1424433_at	Msrb2	methionine sulfoxide reductase B2	-1.95	12.74
1424436_at	Gart	phosphoribosylglycinamide formyltransferase	-1.35	16.57
1424453_at	Pcyt1a	phosphate cytidylyltransferase 1, choline, alpha isoform	-1.33	7.08
1424486_a_at	Txnrd1	thioredoxin reductase 1	-1.57	5.75
1424487_x_at	Txnrd1	thioredoxin reductase 1	-1.1	5.34
1424503_at	Rab22a	RAB22A, member RAS oncogene family	-1.01	10.02
1424510_at	Nudt6	nudix (nucleoside diphosphate linked moiety X)-type motif 6	-1.26	12.07
1424511_at	Aurka	aurora kinase A	-1.52	10.73
1424513_at	Atp6v0a2	ATPase, H+ transporting, lysosomal V0 subunit A2	-1.08	7.71
1424531_a_at	Tcea3	transcription elongation factor A (SII), 3	-1.21	6.01
1424563_at	Slc25a4	solute carrier family 25 (mitochondrial carrier, adenine nucleotide translocator), member 4	-2.05	12.48
1424573_at	Tmed5	transmembrane emp24 protein transport domain containing 5	-1.13	8.18
1424649_a_at	Tspan8	tetraspanin 8	-3.84	12.34
1424658_at	Taok1	TAO kinase 1	-1.1	7.07
1424667_a_at	Cux1	cut-like homeobox 1	-1.12	11.65
1424668_a_at	Cux1	cut-like homeobox 1	-1.27	14.76
1424683_at	Fam134b	family with sequence similarity 134, member B	-1.03	7.32
1424698_s_at	Gca	grancalcin	-2.64	16.95
1424706_at	Zfp51	zinc finger protein 51	-1.52	11.22
1424715_at	Retsat	retinol saturase (all trans retinol 13,14 reductase)	-1.94	14.43
1424716_at	Retsat	retinol saturase (all trans retinol 13,14 reductase)	-1.88	15.64
1424726_at	Tmem150a	transmembrane protein 150A	-1.01	8.07
1424729_at	Adig	adipogenin	-2.27	11.54
1424735_at	Slc25a25	solute carrier family 25 (mitochondrial carrier, phosphate carrier), member 25	-1.88	3.69
1424746_at	Kif1c	kinesin family member 1C	-1.52	15.3
1424747_at	Kif1c	kinesin family member 1C	-1.71	9.55
1424760_a_at	Smyd2	SET and MYND domain containing 2	-1.02	5.8
1424776_a_at	Slc25a28	solute carrier family 25, member 28	-1.09	13.33
1424782_at	Dram2	VDNA-damage regulated autophagy modulator 2	-1.11	11.57
1424790_at	Slc25a42	solute carrier family 25, member 42	-1.29	7.5
1424795_a_at	1700001O22Rik	RIKEN cDNA 1700001O22 gene	-3.06	10.44
1424830_at	Ccnk	cyclin K	-2.41	13.6
1424848_at	Kcnma1	potassium large conductance calcium-activated channel, subfamily M, alpha member 1	-2.08	14.14
1424854_at	Hist1h4i	histone cluster 1, H4i	-1.81	11.81
1424858_at	L2hgdh	L-2-hydroxyglutarate dehydrogenase	-1.36	11.42
1424877_a_at	Alad	aminolevulinate, delta-, dehydratase	-1.07	10.15
1424899_at	Nmnat3	nicotinamide nucleotide adenylyltransferase 3	-1.33	7.13
1424933_at	Myo5c	myosin VC	-2.34	8.95
1424937_at	Plin5	perilipin 5	-2.67	14.81
1424944_at	Pcp2	Purkinje cell protein 2 (L7)	-1.02	7.63
1424979_at	Aph1a	anterior pharynx defective 1a homolog (C. elegans)	-1.95	13.02
1425001_at	Rnf146	ring finger protein 146	-1.19	14.42
1425010_at	Zfp119	zinc finger protein 119	-1.24	9.11
1425019_at	Ubxn2a	UBX domain protein 2A	-1.69	13.28
1425020_at	Ubxn2a	UBX domain protein 2A	-1.1	9.15
1425051_at	Isoc1	isochorismatase domain containing 1	-1.01	6.78
1425060_s_at	Clip1	CAP-GLY domain containing linker protein 1	-1.22	8.58
1425089_at	Kcnc4	potassium voltage gated channel, Shaw-related subfamily, member 4	-2.56	10.75
1425090_s_at	Kcnc4	potassium voltage gated channel, Shaw-related subfamily, member 4	-2.07	7.6
1425097_a_at	Zfp106	zinc finger protein 106	-1.55	11.02
1425098_at	Zfp106	zinc finger protein 106	-1.41	11.73
1425099_a_at	Arntl	aryl hydrocarbon receptor nuclear translocator-like	-1.22	3.4
1425141_at	Lactb2	lactamase, beta 2	-1.32	9.28
1425164_a_at	Phkg1	phosphorylase kinase gamma 1	-1.7	5.75
1425186_at	Lmbrd1	LMBR1 domain containing 1	-1.41	14.85
1425206_a_at			-1.28	8.76
1425210_s_at	Zfp84	zinc finger protein 84	-1.13	8.57
1425261_at	Cebpg	CCAAT/enhancer binding protein (C/EBP), gamma	-1.47	13.66
1425281_a_at	Tsc22d3	TSC22 domain family, member 3	-1.04	6.72
1425309_at	Catsper2	cation channel, sperm associated 2	-1.16	7.14
1425331_at	Zfp106	zinc finger protein 106	-1.02	10.96
1425344_at	Narf	nuclear prelamin A recognition factor	-1.74	14.27
1425372_at	Dnajc19	DnaJ (Hsp40) homolog, subfamily C, member 19	-1.46	9.2
1425382_a_at	Aqp4	aquaporin 4	-2.68	12.51
1425394_at	BC023105	cDNA sequence BC023105	-1.31	4.3
1425399_at	Mfsd7b	major facilitator superfamily domain containing 7B	-1.58	11.32
1425439_a_at	Slc41a3	solute carrier family 41, member 3	-1.63	11.18
1425440_x_at	Slc41a3	solute carrier family 41, member 3	-1.59	12.11
1425454_a_at	Il12a	interleukin 12a	-2.71	11.58
1425529_s_at	D19Wsu162e	DNA segment, Chr 19, Wayne State University 162, expressed	-1.17	6.06
1425537_at	Ppm1a	protein phosphatase 1A, magnesium dependent, alpha isoform	-1.22	11.78
1425596_at	AI317395	expressed sequence AI317395	-1.58	9.74
1425631_at	Ppp1r3c	protein phosphatase 1, regulatory (inhibitor) subunit 3C	-2.54	5.57
1425710_a_at	Homer1	homer homolog 1 (Drosophila)	-1.88	12.26
1425730_at	Cacng6	calcium channel, voltage-dependent, gamma subunit 6	-1.76	10.47
1425731_at	Ankrd24	ankyrin repeat domain 24	-1.05	8.15
1425732_a_at	Mxi1	Max interacting protein 1	-1.2	7.38
1425773_s_at	Ube4b	ubiquitination factor E4B, UFD2 homolog (S. cerevisiae)	-1.54	13.74
1425792_a_at	Rorc	RAR-related orphan receptor gamma	-2.96	10.71
1425793_a_at	Rorc	RAR-related orphan receptor gamma	-2.35	7.75
1425826_a_at	Sorbs1	sorbin and SH3 domain containing 1	-1.02	5.77
1425848_a_at	Dusp26	dual specificity phosphatase 26 (putative)	-4.99	10.41
1425891_a_at	Grtp1	GH regulated TBC protein 1	-2.65	12.63
1425929_a_at	Rnf14	ring finger protein 14	-1.03	6.08
1425986_a_at	Dcun1d1	DCN1, defective in cullin neddylation 1, domain containing 1 (S. cerevisiae)	-1.09	8.25
1426094_at	Rhbdl1	rhomboid, veinlet-like 1 (Drosophila)	-1.53	10.08
1426122_a_at	Coro6	coronin 6	-1.19	3.96
1426146_a_at	Chpt1	choline phosphotransferase 1	-1.91	14.83
1426216_at	Cog6	component of oligomeric golgi complex 6	-1.25	12.94
1426226_at	Dyrk1a	dual-specificity tyrosine-(Y)-phosphorylation regulated kinase 1a	-1.55	3.76
1426233_at	Map2k4	mitogen-activated protein kinase kinase 4	-1.14	9.88
1426240_at	Chmp4b	chromatin modifying protein 4B	-1.04	9.45
1426258_at	Sorl1	sortilin-related receptor, LDLR class A repeats-containing	-2.47	17.3
1426291_at	Dimt1	DIM1 dimethyladenosine transferase 1-like (S. cerevisiae)	-1.07	9.96
1426315_a_at	6330416G13Rik	RIKEN cDNA 6330416G13 gene	-1	9.03
1426316_at	6330416G13Rik	RIKEN cDNA 6330416G13 gene	-1.21	12.76
1426325_at	Kif1c	kinesin family member 1C	-1.29	8.3
1426327_s_at			-1.16	11.34
1426352_s_at			-1.01	3.24
1426395_s_at	Eif3j	eukaryotic translation initiation factor 3, subunit J	-1.3	12.65
1426405_at	Rnf11	ring finger protein 11	-1.51	13.57
1426411_a_at	Strbp	spermatid perinuclear RNA binding protein	-1.06	7.52
1426424_at	Sugt1	SGT1, suppressor of G2 allele of SKP1 (S. cerevisiae)	-1.05	9.25
1426456_a_at	Pias2	protein inhibitor of activated STAT 2	-1	8.95
1426460_a_at			-1.05	5.01
1426463_at	Gphn	gephyrin	-1	10.51
1426483_at	Prkrir	protein-kinase, interferon-inducible double stranded RNA dependent inhibitor, repressor of (P58 repressor)	-1.06	12.61
1426516_a_at	Lpin1	lipin 1	-1.4	7.19
1426582_at	Atf2	activating transcription factor 2	-1.11	5.8
1426583_at	Atf2	activating transcription factor 2	-1.12	7.31
1426584_a_at	Sord	sorbitol dehydrogenase	-1.62	14.82
1426607_at			-1.93	8.96
1426648_at	Mapkapk2	MAP kinase-activated protein kinase 2	-1.25	10.98
1426729_at	Fam131a	family with sequence similarity 131, member A	-1.16	5.81
1426741_a_at	Fastkd2	FAST kinase domains 2	-1.05	14.36
1426753_at	Phf17	PHD finger protein 17	-1.23	8.91
1426822_at	Rhot2	ras homolog gene family, member T2	-1.07	7.68
1426824_at	Psme4	proteasome (prosome, macropain) activator subunit 4	-1.51	13.58
1426850_a_at	Map2k6	mitogen-activated protein kinase kinase 6	-1.41	8.46
1426884_at	Rmnd5a	required for meiotic nuclear division 5 homolog A (S. cerevisiae)	-1.05	13.38
1426887_at			-1.5	9.43
1426916_at	Scrn3	secernin 3	-1.41	10.19
1426917_s_at	Scrn3	secernin 3	-1.16	8.63
1426951_at	Crim1	cysteine rich transmembrane BMP regulator 1 (chordin like)	-1.47	8.65
1426959_at	Bdh1	3-hydroxybutyrate dehydrogenase, type 1	-4.94	10.38
1426962_at	Phf20	PHD finger protein 20	-1.08	8.9
1426984_at	2310067B10Rik	RIKEN cDNA 2310067B10 gene	-1.43	9.16
1426992_at	Xpr1	xenotropic and polytropic retrovirus receptor 1	-1.68	15.75
1426993_at	Xpr1	xenotropic and polytropic retrovirus receptor 1	-2.24	13.05
1426995_a_at	Gfer	growth factor, erv1 (S. cerevisiae)-like (augmenter of liver regeneration)	-1.28	11.42
1426998_at	Zfand3	zinc finger, AN1-type domain 3	-1.03	12.11
1427014_at	Dennd4b	DENN/MADD domain containing 4B	-1.44	13.66
1427045_at	Synpo	synaptopodin	-1.3	4.59
1427052_at	Acacb	acetyl-Coenzyme A carboxylase beta	-1.38	5.28
1427066_a_at	4933439F18Rik	RIKEN cDNA 4933439F18 gene	-1.76	14.24
1427067_at	4933439F18Rik	RIKEN cDNA 4933439F18 gene	-2.25	12.54
1427068_x_at	4933439F18Rik	RIKEN cDNA 4933439F18 gene	-2.45	12.7
1427090_at	Zbed4	zinc finger, BED domain containing 4	-1.32	9.52
1427097_at	Wwp1	WW domain containing E3 ubiquitin protein ligase 1	-1.06	13.94
1427098_at	Wwp1	WW domain containing E3 ubiquitin protein ligase 1	-1.92	18.75
1427100_at	Metrn	meteorin, glial cell differentiation regulator	-1.6	13.15
1427101_at	Metrn	meteorin, glial cell differentiation regulator	-1.94	15.04
1427151_at	Qser1	glutamine and serine rich 1	-1.85	16.63
1427152_at	Qser1	glutamine and serine rich 1	-1.03	12.8
1427153_at	Bckdhb	branched chain ketoacid dehydrogenase E1, beta polypeptide	-1.24	12.17
1427174_at			-1.28	9.37
1427200_at	Zranb1	zinc finger, RAN-binding domain containing 1	-1.11	10.51
1427213_at	Pfkfb1	6-phosphofructo-2-kinase/fructose-2,6-biphosphatase 1	-3.01	13.07
1427258_at	Trim24	tripartite motif-containing 24	-1.31	12.54
1427278_at	Clip4	CAP-GLY domain containing linker protein family, member 4	-1.39	6.6
1427279_at	Clip4	CAP-GLY domain containing linker protein family, member 4	-1.67	8.27
1427329_a_at	Igh-6	immunoglobulin heavy chain 6 (heavy chain of IgM)	-2.02	5.13
1427339_at			-3.14	10.64
1427343_at	Rasd2	RASD family, member 2	-2.96	9.83
1427344_s_at	Rasd2	RASD family, member 2	-2.84	7.72
1427388_at	Lrrc2	leucine rich repeat containing 2	-1.57	5.65
1427414_at	Prkar2a	protein kinase, cAMP dependent regulatory, type II alpha	-1.95	6.16
1427441_a_at	Suclg2	succinate-Coenzyme A ligase, GDP-forming, beta subunit	-1.12	9.15
1427468_at	Ppp3cb	protein phosphatase 3, catalytic subunit, beta isoform	-1.68	7.85
1427471_at	Fbxl3	F-box and leucine-rich repeat protein 3	-1.05	6.17
1427482_a_at	Car8	carbonic anhydrase 8	-1.86	9.58
1427485_at	Lmod1	leiomodin 1 (smooth muscle)	-1.26	8
1427522_at	Arhgap20	Rho GTPase activating protein 20	-2.49	11.25
1427529_at	Fzd9	frizzled homolog 9 (Drosophila)	-1.35	7.39
1427556_at	Mylk2	myosin, light polypeptide kinase 2, skeletal muscle	-1.52	4.64
1427562_a_at	Prkca	protein kinase C, alpha	-1.02	9.31
1427582_at	Fgf6	fibroblast growth factor 6	-1.31	4.61
1427584_at	Amot	angiomotin	-1.3	4.43
1427591_at	Clcn1	chloride channel 1	-2.05	9.33
1427677_a_at	Sox6	SRY-box containing gene 6	-1.31	6.33
1427722_at	Slc15a5	solute carrier family 15, member 5	-4.38	14.47
1427736_a_at	Ccrl2	chemokine (C-C motif) receptor-like 2	-2.31	12.48
1427768_s_at	Myl3	myosin, light polypeptide 3	-2.76	5.51
1427769_x_at	Myl3	myosin, light polypeptide 3	-2.97	8.27
1427865_at	Hbb-b2	hemoglobin, beta adult minor chain	-1.36	5.02
1427874_at	Rnf114	ring finger protein 114	-1.13	13.21
1427915_s_at	Tceb1	transcription elongation factor B (SIII), polypeptide 1	-1.81	13.57
1427922_at	2310061C15Rik	RIKEN cDNA 2310061C15 gene	-1.22	11.18
1427958_at	Abhd10	abhydrolase domain containing 10	-1.26	15.43
1427969_s_at	Zfp654	zinc finger protein 654	-1.64	9
1427979_at	4732418C07Rik	RIKEN cDNA 4732418C07 gene	-1.38	10.2
1427984_at	Senp6	SUMO/sentrin specific peptidase 6	-1.92	15.16
1427989_at	Amhr2	anti-Mullerian hormone type 2 receptor	-1.98	12.17
1428014_at	Hist1h4h	histone cluster 1, H4h	-1.14	5.68
1428025_s_at	Pitpnc1	phosphatidylinositol transfer protein, cytoplasmic 1	-2.41	18.05
1428081_at	Klhl21	kelch-like 21 (Drosophila)	-1.33	10.84
1428108_x_at	Tmcc2	transmembrane and coiled-coil domains 2	-1.41	13.04
1428111_at	Slc38a4	solute carrier family 38, member 4	-1.62	6.85
1428123_at	Fam125b	family with sequence similarity 125, member B	-1.16	7.67
1428151_x_at	Ccbl1	cysteine conjugate-beta lyase 1	-1	7.77
1428170_at	Zfp180	zinc finger protein 180	-1.49	15.7
1428198_at	Adal	adenosine deaminase-like	-1.27	10.75
1428266_at	Myl3	myosin, light polypeptide 3	-2.9	6.47
1428279_a_at	Atxn7l1	ataxin 7-like 1	-1.31	16.53
1428287_at	Cul5	cullin 5	-1.08	8.64
1428311_at	Ccdc6	coiled-coil domain containing 6	-1.01	12.57
1428317_at	Fundc2	FUN14 domain containing 2	-2.23	15.52
1428321_at	Eml1	echinoderm microtubule associated protein like 1	-1.18	8.32
1428323_at	Gpd2	glycerol phosphate dehydrogenase 2, mitochondrial	-1.33	10.71
1428332_at	Pik3ip1	phosphoinositide-3-kinase interacting protein 1	-1.2	6.32
1428342_at	Rcor3	REST corepressor 3	-1.05	8.2
1428352_at	Arrdc2	arrestin domain containing 2	-2.15	5.29
1428357_at	2610019F03Rik	RIKEN cDNA 2610019F03 gene	-1.66	10.17
1428361_x_at	Hba-a1	hemoglobin alpha, adult chain 1	-1.29	3.64
1428441_at	Cisd2	CDGSH iron sulfur domain 2	-1.22	17.15
1428444_at	Asb2	ankyrin repeat and SOCS box-containing 2	-2	7.31
1428462_at	Ppp2r5e	protein phosphatase 2, regulatory subunit B (B56), epsilon isoform	-1.13	7.88
1428474_at	Ppp3cb	protein phosphatase 3, catalytic subunit, beta isoform	-1.9	17.82
1428495_at	2410003K15Rik	RIKEN cDNA 2410003K15 gene	-1.08	12.01
1428510_at			-1.02	10.13
1428519_at	2610528E23Rik	RIKEN cDNA 2610528E23 gene	-1.84	16.02
1428536_at	Kcng4	potassium voltage-gated channel, subfamily G, member 4	-5.2	14.32
1428545_at	0610007L01Rik	RIKEN cDNA 0610007L01 gene	-1.31	6.83
1428546_at	Syncrip	synaptotagmin binding, cytoplasmic RNA interacting protein	-1.08	16.01
1428571_at	Col9a1	collagen, type IX, alpha 1	-1.69	6.13
1428592_s_at	Usp38	ubiquitin specific peptidase 38	-1	10.59
1428603_at	Glcci1	glucocorticoid induced transcript 1	-1.52	14.26
1428613_at	Ldhd	lactate dehydrogenase D	-1.35	5.72
1428614_at	Ldhd	lactate dehydrogenase D	-1.19	4.05
1428646_at			-1.16	6.07
1428652_at	0610010F05Rik	RIKEN cDNA 0610010F05 gene	-1.07	12.31
1428659_at	Phf7	PHD finger protein 7	-1.14	11.1
1428693_at	2610044O15Rik	RIKEN cDNA 2610044O15 gene	-1.58	12.71
1428695_at	Khnyn	KH and NYN domain containing	-1.02	8.03
1428699_at	Sms	spermine synthase	-2.45	8.88
1428725_at	Pias2	protein inhibitor of activated STAT 2	-1.08	14.52
1428732_at	1700008J07Rik	RIKEN cDNA 1700008J07 gene	-1.03	8.57
1428783_at	Prkar2a	protein kinase, cAMP dependent regulatory, type II alpha	-1.19	9.37
1428788_at	Pgp	phosphoglycolate phosphatase	-1.13	10.48
1428811_at	Wfikkn2	WAP, follistatin/kazal, immunoglobulin, kunitz and netrin domain containing 2	-1.98	9.7
1428816_a_at	Gata2	GATA binding protein 2	-1.09	12.04
1428835_at	Myh14	myosin, heavy polypeptide 14	-1.37	4.71
1428860_at	4930572J05Rik	RIKEN cDNA 4930572J05 gene	-1.41	9.8
1428864_at	5530400B01Rik	RIKEN cDNA 5530400B01 gene	-1.78	8.7
1428878_a_at			-2.02	13.68
1428891_at	Parm1	prostate androgen-regulated mucin-like protein 1	-1.75	8.43
1428901_at	Dtwd2	DTW domain containing 2	-1.4	14.14
1428926_at	1110003O08Rik	RIKEN cDNA 1110003O08 gene	-1.54	6.81
1428929_s_at	Slc25a26	solute carrier family 25 (mitochondrial carrier, phosphate carrier), member 26	-1.51	12.98
1428931_a_at	Parp6	poly (ADP-ribose) polymerase family, member 6	-1.11	12.3
1428943_at			-1.02	10.21
1428948_at	Kcnma1	potassium large conductance calcium-activated channel, subfamily M, alpha member 1	-1.59	12.7
1428953_at	Otud7b	OTU domain containing 7B	-1.1	12.55
1428956_at	Tmem177	transmembrane protein 177	-1.15	9.2
1428978_at	2900009J20Rik	RIKEN cDNA 2900009J20 gene	-1.92	14.45
1428991_at			-2.32	8.46
1429020_at			-1.14	11.98
1429046_at	Smurf2	SMAD specific E3 ubiquitin protein ligase 2	-1.1	4.94
1429047_at	Rtf1	Rtf1, Paf1/RNA polymerase II complex component, homolog (S. cerevisiae)	-1	13.03
1429057_at	Naa16	N(alpha)-acetyltransferase 16, NatA auxiliary subunit	-1.31	11.17
1429062_at	Kif16b	kinesin family member 16B	-1.07	6.32
1429071_at	Me3	malic enzyme 3, NADP(+)-dependent, mitochondrial	-2.12	7.39
1429073_at	2210015D19Rik	RIKEN cDNA 2210015D19 gene	-1.42	11.57
1429084_at	Vezf1	vascular endothelial zinc finger 1	-1.55	13.9
1429094_at	Ddi2	DNA-damage inducible protein 2	-1.15	7.89
1429097_at	Rnf150	ring finger protein 150	-1.36	11.4
1429120_at	Lnp	limb and neural patterns	-1.4	8.25
1429144_at	Gpcpd1	glycerophosphocholine phosphodiesterase GDE1 homolog (S. cerevisiae)	-2.32	13.9
1429146_at	Svip	small VCP/p97-interacting protein	-2.25	15.99
1429162_at	1500015A07Rik	RIKEN cDNA 1500015A07 gene	-1.45	13.59
1429186_a_at	Cdadc1	cytidine and dCMP deaminase domain containing 1	-1.06	10.38
1429195_at	Apol6	apolipoprotein L 6	-1.41	5.64
1429205_at	Mllt3	myeloid/lymphoid or mixed-lineage leukemia (trithorax homolog, Drosophila); translocated to, 3	-1.76	10.64
1429213_at	2310030N02Rik	RIKEN cDNA 2310030N02 gene	-1.36	11.96
1429216_at	Paqr3	progestin and adipoQ receptor family member III	-1.19	11.02
1429259_a_at	1190007I07Rik	RIKEN cDNA 1190007I07 gene	-1.11	9.74
1429260_at	1190007I07Rik	RIKEN cDNA 1190007I07 gene	-2.07	14.64
1429280_at	Col22a1	collagen, type XXII, alpha 1	-1.08	3.42
1429300_at	Ankrd9	ankyrin repeat domain 9	-1.05	4.42
1429329_at	Cox10	COX10 homolog, cytochrome c oxidase assembly protein, heme A: farnesyltransferase (yeast)	-1.39	11.49
1429356_s_at			-1.11	8.6
1429371_at	Zfp788	zinc finger protein 788	-1.38	9.57
1429379_at	Lyve1	lymphatic vessel endothelial hyaluronan receptor 1	-1.26	2.14
1429410_at			-1.19	9.24
1429413_at	Cpm	carboxypeptidase M	-1.32	7.99
1429419_at	2310007A19Rik	RIKEN cDNA 2310007A19Rik	-1.59	8.94
1429429_s_at	Pcmtd1	protein-L-isoaspartate (D-aspartate) O-methyltransferase domain containing 1	-1.14	13.05
1429430_at	Pcmtd1	protein-L-isoaspartate (D-aspartate) O-methyltransferase domain containing 1	-1.13	10.35
1429431_at	Ikzf5	IKAROS family zinc finger 5	-1.02	9.07
1429434_at	Pik3ca	phosphatidylinositol 3-kinase, catalytic, alpha polypeptide	-1.32	8.07
1429435_x_at	Pik3ca	phosphatidylinositol 3-kinase, catalytic, alpha polypeptide	-1.32	8.55
1429458_at	2410127L17Rik	RIKEN cDNA 2410127L17 gene	-1.21	13.12
1429463_at	Prkaa2	protein kinase, AMP-activated, alpha 2 catalytic subunit	-1.81	7.98
1429464_at	Prkaa2	protein kinase, AMP-activated, alpha 2 catalytic subunit	-2.05	9.1
1429488_at	Zdhhc21	zinc finger, DHHC domain containing 21	-1.21	8.45
1429521_at	Alkbh8	alkB, alkylation repair homolog 8 (E. coli)	-1.11	11.05
1429539_at	Bcl2l13	BCL2-like 13 (apoptosis facilitator)	-1.15	9.93
1429555_at	Cldnd1	claudin domain containing 1	-1.1	6.73
1429566_a_at	Hipk2	homeodomain interacting protein kinase 2	-1.46	10.92
1429583_at	Pcp2	Purkinje cell protein 2 (L7)	-1.07	8.29
1429598_at	2310042D19Rik	RIKEN cDNA 2310042D19 gene	-1.92	5.94
1429607_at	Trak2	trafficking protein, kinesin binding 2	-1.31	9.42
1429615_at	Zfp91	zinc finger protein 91	-1	14.87
1429619_a_at	8430406I07Rik	RIKEN cDNA 8430406I07 gene	-1.16	11.52
1429639_at	Gpcpd1	glycerophosphocholine phosphodiesterase GDE1 homolog (S. cerevisiae)	-1.83	10.57
1429650_at	Stk40	serine/threonine kinase 40	-1.45	9.1
1429690_at	1300003B13Rik	RIKEN cDNA 1300003B13 gene	-1	7.38
1429691_at	Ptprg	protein tyrosine phosphatase, receptor type, G	-1.27	10.38
1429710_at	Styx	serine/threonine/tyrosine interaction protein	-1.39	9.59
1429711_at	Styx	serine/threonine/tyrosine interaction protein	-1.22	12.29
1429726_at	Slc16a9	solute carrier family 16 (monocarboxylic acid transporters), member 9	-1.05	3.45
1429735_at	Qk	quaking	-1.3	11.9
1429736_at	Qk	quaking	-1.62	11.11
1429778_at	Optn	optineurin	-1.73	11.51
1429779_at	Eif2c4	eukaryotic translation initiation factor 2C, 4	-1.21	10.4
1429819_at	Nmnat1	nicotinamide nucleotide adenylyltransferase 1	-1.98	13.32
1429867_at	4933424C08Rik	RIKEN cDNA 4933424C08 gene	-1.05	8.4
1429887_at	Nos1	nitric oxide synthase 1, neuronal	-2	6.22
1429900_at			-1.14	3.15
1429910_at	March5	membrane-associated ring finger (C3HC4) 5	-1.01	4.63
1429918_at	Arhgap20	Rho GTPase activating protein 20	-2.48	9.4
1429939_at	Ppp6r3	protein phosphatase 6, regulatory subunit 3	-1.75	16.02
1429985_at			-2.23	11.87
1430036_at	2310015B20Rik	RIKEN cDNA 2310015B20 gene	-1.01	3.48
1430037_at	Snx27	sorting nexin family member 27	-1.13	4.93
1430038_at	Gphn	gephyrin	-1.73	13.94
1430176_at	Kbtbd13	kelch repeat and BTB (POZ) domain containing 13	-1.07	4.13
1430241_at	Fbxl17	F-box and leucine-rich repeat protein 17	-2.1	7.27
1430307_a_at	Me1	malic enzyme 1, NADP(+)-dependent, cytosolic	-2.27	13.41
1430345_at	5530402H23Rik	RIKEN cDNA 5530402H23 gene	-1.18	9.8
1430348_at			-3.45	14.78
1430462_at	2310002L09Rik	RIKEN cDNA 2310002L09 gene	-2.06	9.62
1430522_a_at	Vamp5	vesicle-associated membrane protein 5	-1.31	6.93
1430615_at	Ttll7	tubulin tyrosine ligase-like family, member 7	-1.68	11.46
1430648_at	Scn2b	sodium channel, voltage-gated, type II, beta	-1.42	13.02
1430686_at	4833418N02Rik	RIKEN cDNA 4833418N02 gene	-1.28	7.01
1430700_a_at	Pla2g7	phospholipase A2, group VII (platelet-activating factor acetylhydrolase, plasma)	-1.61	8.13
1430787_at	2310050B05Rik	RIKEN cDNA 2310050B05 gene	-1.24	5.31
1430841_at	3300002P13Rik	RIKEN cDNA 3300002P13 gene	-1.07	5.74
1430849_a_at	Cgrrf1	cell growth regulator with ring finger domain 1	-1.5	10.82
1430850_x_at	Cgrrf1	cell growth regulator with ring finger domain 1	-1.27	10.96
1430885_at	Myadml2	myeloid-associated differentiation marker-like 2	-1.15	6.34
1430989_a_at	1700020I14Rik	RIKEN cDNA 1700020I14 gene	-1.03	12.06
1430992_s_at	Cisd2	CDGSH iron sulfur domain 2	-1.76	17.06
1431056_a_at	Lpl	lipoprotein lipase	-1.06	7.08
1431058_at	Htatsf1	HIV TAT specific factor 1	-1.18	11.44
1431059_x_at	Htatsf1	HIV TAT specific factor 1	-1.09	10.46
1431068_at	Rmnd5a	required for meiotic nuclear division 5 homolog A (S. cerevisiae)	-1.72	11.2
1431074_a_at	Pitpnc1	phosphatidylinositol transfer protein, cytoplasmic 1	-2.14	14.17
1431083_a_at	1810014B01Rik	RIKEN cDNA 1810014B01 gene	-2.51	15.2
1431084_x_at	1810014B01Rik	RIKEN cDNA 1810014B01 gene	-2.58	16.81
1431098_at	Clip1	CAP-GLY domain containing linker protein 1	-1.2	9.35
1431149_at	B430105A11Rik	RIKEN cDNA B430105A11 gene	-1.82	5.34
1431197_at	Atl2	atlastin GTPase 2	-1.52	8.78
1431199_at	Ggnbp1	gametogenetin binding protein 1	-3.54	17.13
1431220_at	2810416G20Rik	RIKEN cDNA 2810416G20 gene	-1.76	14.23
1431222_at	Tiam2	T-cell lymphoma invasion and metastasis 2	-1.3	10.72
1431255_at			-1.35	7.57
1431261_at	Clic5	chloride intracellular channel 5	-1.93	7.15
1431274_a_at			-1.2	7.1
1431292_a_at	Twf2	twinfilin, actin-binding protein, homolog 2 (Drosophila)	-1.24	9.16
1431293_a_at	Cldnd1	claudin domain containing 1	-1.05	6.45
1431323_at	Lztfl1	leucine zipper transcription factor-like 1	-1.3	9.18
1431335_a_at	Wfdc1	WAP four-disulfide core domain 1	-1.32	8.26
1431382_a_at	Clip4	CAP-GLY domain containing linker protein family, member 4	-1.42	6.5
1431413_at	Ramp1	receptor (calcitonin) activity modifying protein 1	-2.05	9.61
1431431_a_at	Nfs1	nitrogen fixation gene 1 (S. cerevisiae)	-1.03	6.05
1431592_a_at	Sh3kbp1	SH3-domain kinase binding protein 1	-1.05	5.14
1431701_a_at	Pdzk1	PDZ domain containing 1	-1.75	10.85
1431714_at	2310015D24Rik	RIKEN cDNA 2310015D24 gene	-1.58	5.45
1431726_a_at	Tmem80	transmembrane protein 80	-1.08	6.56
1431751_a_at	Mpped2	metallophosphoesterase domain containing 2	-1.57	6.99
1431756_at	4930516B21Rik	RIKEN cDNA 4930516B21 gene	-1.97	11.51
1431789_s_at	Tmed5	transmembrane emp24 protein transport domain containing 5	-1.18	7.45
1431890_a_at	Mllt3	myeloid/lymphoid or mixed-lineage leukemia (trithorax homolog, Drosophila); translocated to, 3	-1.72	10.38
1432107_at	2310010M20Rik	RIKEN cDNA 2310010M20 gene	-2.87	10.28
1432232_at			-1.14	4.97
1432332_a_at	Nudt19	nudix (nucleoside diphosphate linked moiety X)-type motif 19	-1.2	11.25
1432372_a_at	Spr	sepiapterin reductase	-1.03	14.22
1432385_a_at	Agtpbp1	ATP/GTP binding protein 1	-1.29	12.88
1432411_a_at	Fbxw2	F-box and WD-40 domain protein 2	-1.11	6.18
1432431_s_at	Macrod2	MACRO domain containing 2	-1.5	12.86
1432472_a_at	Mccc2	methylcrotonoyl-Coenzyme A carboxylase 2 (beta)	-1.37	6.44
1432554_at	2310040G07Rik	RIKEN cDNA 2310040G07 gene	-2.37	14.44
1432562_at	1110006G14Rik	RIKEN cDNA 1110006G14 gene	-1.37	10.67
1432686_at	4833406M21Rik	RIKEN cDNA 4833406M21 gene	-2.53	7.8
1433273_at	Nkain1	Na+/K+ transporting ATPase interacting 1	-1.23	8.73
1433448_at	Slc25a44	solute carrier family 25, member 44	-1.15	13.79
1433532_a_at	Mbp	myelin basic protein	-1.83	2.29
1433544_at	Stradb	STE20-related kinase adaptor beta	-1.03	7.54
1433545_s_at	Acad11	acyl-Coenzyme A dehydrogenase family, member 11	-1.33	12.22
1433557_at			-1.53	11.88
1433590_at			-1.08	6.63
1433592_at	Calm1	calmodulin 1	-1.03	9.83
1433623_at			-1.52	11.74
1433744_at	Lrtm2	leucine-rich repeats and transmembrane domains 2	-3.45	9.31
1433760_a_at	Rhbdd3	rhomboid domain containing 3	-1.11	9.54
1433762_at			-2.01	11.21
1433773_at	Rrm2b	ribonucleotide reductase M2 B (TP53 inducible)	-1.15	12.25
1433828_at			-1.16	5.54
1433834_at	March6	membrane-associated ring finger (C3HC4) 6	-1.01	11.43
1433891_at	Lgr4	leucine-rich repeat-containing G protein-coupled receptor 4	-1.56	12.47
1433902_at	Kbtbd8	kelch repeat and BTB (POZ) domain containing 8	-1.87	12.97
1433919_at	Asb4	ankyrin repeat and SOCS box-containing 4	-3.17	13.36
1433921_s_at	Dph3	DPH3 homolog (KTI11, S. cerevisiae)	-1.24	14.34
1433965_at			-1.93	13.5
1434008_at	Scn4b	sodium channel, type IV, beta	-2.49	8.81
1434032_at			-1.2	6.28
1434075_at	BC030336	cDNA sequence BC030336	-1.01	4.61
1434077_at	Wdr37	WD repeat domain 37	-1.09	6.11
1434095_at	Hk3	hexokinase 3	-1.1	5.88
1434096_at	Slc4a4	solute carrier family 4 (anion exchanger), member 4	-2.47	12.75
1434099_at	Ppargc1a	peroxisome proliferative activated receptor, gamma, coactivator 1 alpha	-1.1	3.75
1434100_x_at	Ppargc1a	peroxisome proliferative activated receptor, gamma, coactivator 1 alpha	-1.16	4.37
1434104_at	Slc35e1	solute carrier family 35, member E1	-1.2	5.94
1434117_at	Tceb3	transcription elongation factor B (SIII), polypeptide 3	-1.12	13.65
1434133_s_at	Dcaf8	DDB1 and CUL4 associated factor 8	-1.12	8.52
1434143_at	Atmin	ATM interactor	-1.14	11.21
1434150_a_at	Mettl7a1	methyltransferase like 7A1	-1.3	10.79
1434151_at	Mettl7a1	methyltransferase like 7A1	-1.07	8.34
1434190_at	Sms	spermine synthase	-1.13	10.97
1434202_a_at	Fam107a	family with sequence similarity 107, member A	-2.01	4.96
1434210_s_at	Lrig1	leucine-rich repeats and immunoglobulin-like domains 1	-1.92	13.57
1434216_a_at			-1.14	12.11
1434228_at	Pdp1	pyruvate dehyrogenase phosphatase catalytic subunit 1	-1.21	8.97
1434255_at	Pacs2	phosphofurin acidic cluster sorting protein 2	-1.18	9.34
1434269_at			-1.01	12.42
1434282_at			-1.57	14.59
1434290_at	Gtdc1	glycosyltransferase-like domain containing 1	-1.06	12.53
1434340_at	Uqcr10	ubiquinol-cytochrome c reductase, complex III subunit X	-1.07	7.62
1434354_at	Maob	monoamine oxidase B	-2.07	13.42
1434370_s_at	Cryab	crystallin, alpha B	-1.38	8.71
1434439_at	Gsk3b	glycogen synthase kinase 3 beta	-1.07	8.66
1434449_at	Aqp4	aquaporin 4	-3.2	7.69
1434451_at			-1.02	12.76
1434454_at			-1.52	10.75
1434455_at	Fbxo44	F-box protein 44	-1.48	10.19
1434465_x_at	Vldlr	very low density lipoprotein receptor	-1.05	3.33
1434469_at	Otud4	OTU domain containing 4	-1.03	2.87
1434480_at	4930402E16Rik	RIKEN cDNA 4930402E16 gene	-2.05	14.88
1434481_at	Msl1	male-specific lethal 1 homolog (Drosophila)	-1.01	13.72
1434499_a_at	Ldhb	lactate dehydrogenase B	-1.26	6.88
1434516_at	Pstk	phosphoseryl-tRNA kinase	-1.17	10.18
1434520_at	Sc5d	sterol-C5-desaturase (fungal ERG3, delta-5-desaturase) homolog (S. cerevisae)	-1.42	10.4
1434535_at	Krt222	keratin 222	-1.42	7.7
1434537_at			-1.15	8.67
1434542_at	Gpt2	glutamic pyruvate transaminase (alanine aminotransferase) 2	-1.34	5.73
1434553_at	Tmem56	transmembrane protein 56	-3.09	11.94
1434556_at			-1.03	12.25
1434560_at	Wdtc1	WD and tetratricopeptide repeats 1	-1.2	8.81
1434565_at	Cgrrf1	cell growth regulator with ring finger domain 1	-1.03	10.92
1434568_at			-1.22	9.28
1434577_at			-1.99	14.47
1434592_at			-1.79	9.39
1434625_at	4930432O21Rik	RIKEN cDNA 4930432O21 gene	-1.29	10.88
1434631_at			-1.28	11.48
1434647_at			-2.47	14.68
1434661_at	Syngr1	synaptogyrin 1	-1.35	9.64
1434663_at	Mzt1	mitotic spindle organizing protein 1	-1.23	11.41
1434664_at	Mzt1	mitotic spindle organizing protein 1	-1.21	14.48
1434666_at			-1.51	11.9
1434671_at	B230337E12Rik	RIKEN cDNA B230337E12 gene	-1.09	8.93
1434687_at			-1.03	11.36
1434715_at	1600014C10Rik	RIKEN cDNA 1600014C10 gene	-1.83	16.92
1434717_at			-1.72	13.3
1434718_at			-2.27	12.95
1434720_at			-1.92	12.96
1434735_at	Hlf	hepatic leukemia factor	-2.07	9.97
1434736_at	Hlf	hepatic leukemia factor	-2.95	11.01
1434738_at			-1.09	6.88
1434802_s_at			-1.13	6.83
1434817_s_at			-1.36	9.27
1434826_at	Rfesd	Rieske (Fe-S) domain containing	-1.36	11.51
1434846_at	Dennd4c	DENN/MADD domain containing 4C	-1.38	10.72
1434918_at	Sox6	SRY-box containing gene 6	-1.04	4.18
1434934_at	Atpaf1	ATP synthase mitochondrial F1 complex assembly factor 1	-1.18	11.46
1434946_at	Dnajc27	DnaJ (Hsp40) homolog, subfamily C, member 27	-2.37	15.89
1434947_at	1110002L01Rik	RIKEN cDNA 1110002L01 gene	-1.99	14.84
1434949_at			-1.59	10.24
1434952_at	Cox4nb	COX4 neighbor	-1.18	14.85
1434964_at	Amz2	archaelysin family metallopeptidase 2	-1.05	10.24
1434977_at	4933403F05Rik	RIKEN cDNA 4933403F05 gene	-1.47	15.6
1434978_at	4933403F05Rik	RIKEN cDNA 4933403F05 gene	-1.5	15.11
1434979_at	4933403F05Rik	RIKEN cDNA 4933403F05 gene	-1.08	6.79
1435000_at			-1.16	13.61
1435004_at			-1.02	10.38
1435007_s_at	Slc25a47	solute carrier family 25, member 47	-1.79	12.76
1435016_at	Trak2	trafficking protein, kinesin binding 2	-1.28	12.43
1435030_at	Upf2	UPF2 regulator of nonsense transcripts homolog (yeast)	-1.2	16.43
1435066_at	Pitpnc1	phosphatidylinositol transfer protein, cytoplasmic 1	-1.77	14.19
1435082_at	Sypl	synaptophysin-like protein	-1.26	12.69
1435085_at	Crebl2	cAMP responsive element binding protein-like 2	-1.4	12.93
1435096_at	Ric8b	resistance to inhibitors of cholinesterase 8 homolog B (C. elegans)	-1.16	12.24
1435100_at	A130042E20Rik	RIKEN cDNA A130042E20 gene	-1.59	14.75
1435117_a_at	Dnajc27	DnaJ (Hsp40) homolog, subfamily C, member 27	-1.95	12.65
1435125_at			-4.46	10.99
1435150_at			-1.63	11.58
1435171_at	2810416G20Rik	RIKEN cDNA 2810416G20 gene	-2.17	12.05
1435184_at	Npr3	natriuretic peptide receptor 3	-2.46	6.44
1435215_at			-2.1	13.74
1435251_at	Snx13	sorting nexin 13	-1.16	11.71
1435280_at	AI452195	expressed sequence AI452195	-1.88	9.44
1435282_at	Fam189a2	family with sequence similarity 189, member A2	-1.11	8.02
1435285_at	Mpped2	metallophosphoesterase domain containing 2	-2.11	9.91
1435300_at	Letm1	leucine zipper-EF-hand containing transmembrane protein 1	-1.16	10.48
1435322_at	Ankrd40	ankyrin repeat domain 40	-1.23	14.88
1435333_at	Ndufaf4	NADH dehydrogenase (ubiquinone) 1 alpha subcomplex, assembly factor 4	-1.24	13.3
1435336_at	Celsr2	cadherin, EGF LAG seven-pass G-type receptor 2 (flamingo homolog, Drosophila)	-1.55	7.32
1435339_at	Kctd15	potassium channel tetramerisation domain containing 15	-1.26	7.01
1435358_at	Cuedc1	CUE domain containing 1	-1.21	7.5
1435360_at	Zfp651	zinc finger protein 651	-1.67	11.57
1435370_a_at			-4.44	12.96
1435371_x_at			-3.92	14.02
1435380_at	Cox10	COX10 homolog, cytochrome c oxidase assembly protein, heme A: farnesyltransferase (yeast)	-1.07	7.41
1435384_at	Ube2n	ubiquitin-conjugating enzyme E2N	-1.52	16.1
1435397_at	Zbtb44	zinc finger and BTB domain containing 44	-1.23	8.43
1435399_at	Synpo2	synaptopodin 2	-1.66	11
1435400_at			-1.58	12.17
1435446_a_at	Chpt1	choline phosphotransferase 1	-1.73	15.79
1435452_at	Tmem20	transmembrane protein 20	-1.14	8.19
1435459_at	Fmo2	flavin containing monooxygenase 2	-1.39	6.79
1435471_at	Zfp708	zinc finger protein 708	-1.43	7.75
1435489_at			-1.95	14.29
1435501_at	Atg2b	ATG2 autophagy related 2 homolog B (S. cerevisiae)	-1.08	9.91
1435504_at			-1.41	7.41
1435515_at			-2.01	10.73
1435523_s_at	2700089E24Rik	RIKEN cDNA 2700089E24 gene	-1.56	13.31
1435551_at	Fhod3	formin homology 2 domain containing 3	-1.02	5.94
1435553_at			-1.02	10.42
1435563_at	Mrps5	mitochondrial ribosomal protein S5	-1.21	4.26
1435566_s_at			-1.22	7.95
1435567_at	Phka1	phosphorylase kinase alpha 1	-1.85	8.34
1435574_at			-1.91	14.56
1435576_at	AW413774	expressed sequence AW413774	-1.04	10.1
1435579_at			-1.81	8.42
1435592_at	Eif5b	eukaryotic translation initiation factor 5B	-1.09	13.23
1435594_at	Atl2	atlastin GTPase 2	-1.89	10.19
1435605_at	Actr3b	ARP3 actin-related protein 3 homolog B (yeast)	-2.99	10.64
1435634_at	Pcmtd1	protein-L-isoaspartate (D-aspartate) O-methyltransferase domain containing 1	-1.56	12.9
1435635_at	Pcmtd1	protein-L-isoaspartate (D-aspartate) O-methyltransferase domain containing 1	-1.65	11.78
1435637_at	Itfg1	integrin alpha FG-GAP repeat containing 1	-1.2	11.36
1435645_at	Mmd	monocyte to macrophage differentiation-associated	-1.17	7.54
1435656_at	Gm9479	predicted gene 9479	-1.2	14.09
1435657_at	Ston2	stonin 2	-1.64	10.85
1435658_at			-2.41	14.87
1435663_at	Esr1	estrogen receptor 1 (alpha)	-1.05	7.9
1435677_at	C85492	expressed sequence C85492	-1.14	9.08
1435679_at	Optn	optineurin	-1.08	8.63
1435686_at			-1.06	15.06
1435699_at	Ppm1l	protein phosphatase 1 (formerly 2C)-like	-1.79	10.03
1435700_at	Tln2	talin 2	-1.17	8.33
1435716_x_at			-1.19	7.35
1435763_at	Tbc1d16	TBC1 domain family, member 16	-1.25	12.25
1435770_at	Tmx4	thioredoxin-related transmembrane protein 4	-1.08	6.46
1435787_at	Ppm1l	protein phosphatase 1 (formerly 2C)-like	-1.08	5.06
1435788_at			-1.95	16.85
1435828_at			-1.53	12.73
1435833_at			-3.92	14.17
1435836_at	Pdk1	pyruvate dehydrogenase kinase, isoenzyme 1	-1.27	9.96
1435870_at	Sycp3	synaptonemal complex protein 3	-1.57	12.08
1435874_at	Prkab2	protein kinase, AMP-activated, beta 2 non-catalytic subunit	-1.27	6.92
1435875_at	Prkab2	protein kinase, AMP-activated, beta 2 non-catalytic subunit	-1.91	10.91
1435878_at	Stk38l	serine/threonine kinase 38 like	-1.24	13.68
1435893_at	Vldlr	very low density lipoprotein receptor	-1.36	4.08
1435909_at	C030034I22Rik	RIKEN cDNA C030034I22 gene	-1.13	12.63
1435911_s_at	Slc2a12	solute carrier family 2 (facilitated glucose transporter), member 12	-1.51	8.95
1435917_at			-1.37	7.97
1435923_at			-1.04	14.11
1435929_at	9630033F20Rik	RIKEN cDNA 9630033F20 gene	-3.49	13.77
1435931_at			-1.45	6.56
1435950_at	Hr	hairless	-1.31	5.15
1435974_at	Arhgef9	CDC42 guanine nucleotide exchange factor (GEF) 9	-1.79	10.76
1436001_at	2310028O11Rik	RIKEN cDNA 2310028O11 gene	-1.08	13.81
1436006_at	Eif2ak1	eukaryotic translation initiation factor 2 alpha kinase 1	-1.06	7.64
1436034_at	Rab1	RAB1, member RAS oncogene family	-1.05	13.27
1436045_at	Tsga10	testis specific 10	-1.51	17.23
1436049_at	Mettl3	methyltransferase like 3	-1.21	15.99
1436070_at	Glo1	glyoxalase 1	-1.38	14.36
1436079_s_at	Vapb	vesicle-associated membrane protein, associated protein B and C	-1.31	9.62
1436080_at			-1.42	9.59
1436096_at	Mkln1	muskelin 1, intracellular mediator containing kelch motifs	-2.31	15.73
1436103_at			-1.26	12.1
1436109_at	AI317395	expressed sequence AI317395	-1.83	6.9
1436116_x_at	Appl1	adaptor protein, phosphotyrosine interaction, PH domain and leucine zipper containing 1	-1.27	13.93
1436134_at			-1.44	14.21
1436168_at	C730029A08Rik	RIKEN cDNA C730029A08 gene	-3.34	16.79
1436169_at	C730029A08Rik	RIKEN cDNA C730029A08 gene	-4.29	14.63
1436185_at	AI314180	expressed sequence AI314180	-1.5	15.05
1436187_at	1110054M08Rik	RIKEN cDNA 1110054M08 gene	-1.08	6.27
1436201_x_at			-1.58	2.08
1436211_at	Thoc4	THO complex 4	-1	8.94
1436215_at	Ipmk	inositol polyphosphate multikinase	-1.18	12.56
1436219_at	4933403F05Rik	RIKEN cDNA 4933403F05 gene	-1.27	8.17
1436224_at			-1.52	8.07
1436226_at	Tceb1	transcription elongation factor B (SIII), polypeptide 1	-1.28	17.03
1436241_s_at	Hira	histone cell cycle regulation defective homolog A (S. cerevisiae)	-1.99	16.28
1436254_at			-1.09	10.1
1436278_at			-1.72	13.13
1436325_at	Rora	RAR-related orphan receptor alpha	-1.72	9.16
1436326_at	Rora	RAR-related orphan receptor alpha	-1.06	4.54
1436328_at	Rnmt	RNA (guanine-7-) methyltransferase	-1.13	11.64
1436331_at	Vps13d	vacuolar protein sorting 13 D (yeast)	-1.69	15.53
1436344_at	C2cd2	C2 calcium-dependent domain containing 2	-1.38	9.48
1436355_at			-2.03	11.53
1436358_at	Atpaf1	ATP synthase mitochondrial F1 complex assembly factor 1	-1.43	10.24
1436369_at			-1.99	7.82
1436387_at			-1.35	8.62
1436411_at	Atp13a5	ATPase type 13A5	-3.7	12.55
1436412_at			-1.98	18.28
1436431_at	1700025G04Rik	RIKEN cDNA 1700025G04 gene	-1.34	8.66
1436436_at			-1.27	14.85
1436440_at	Slc25a12	solute carrier family 25 (mitochondrial carrier, Aralar), member 12	-3.46	15.95
1436478_at			-1.5	11.78
1436489_x_at			-1.1	8.49
1436501_at	Mtus1	mitochondrial tumor suppressor 1	-1.14	7.38
1436531_at	Metap2	methionine aminopeptidase 2	-1.68	13.97
1436554_at	Ikzf5	IKAROS family zinc finger 5	-1.02	15.62
1436568_at	Jam2	junction adhesion molecule 2	-1.05	10.12
1436577_at	Arhgef9	CDC42 guanine nucleotide exchange factor (GEF) 9	-2.13	12.31
1436596_at			-1.93	16.15
1436622_at			-1.86	11.13
1436706_at	Mmgt1	membrane magnesium transporter 1	-1.75	10.59
1436735_at	Nsun3	NOL1/NOP2/Sun domain family member 3	-1.06	7.12
1436763_a_at			-1.16	5.79
1436777_at	2002-03-01	methionine-tRNA synthetase 2 (mitochondrial)	-1.45	10.45
1436812_at	Fkrp	fukutin related protein	-1.26	15.13
1436858_at	Mbnl2	muscleblind-like 2	-1.32	4.38
1436891_at	Usp15	ubiquitin specific peptidase 15	-2.17	12.77
1436909_at	Slc25a44	solute carrier family 25, member 44	-1.01	5.96
1436926_at	Esrrb	estrogen related receptor, beta	-2.7	11.88
1437002_at	Fam73a	family with sequence similarity 73, member A	-1.21	9.95
1437010_a_at			-1.01	6.79
1437030_at	Plcd4	phospholipase C, delta 4	-1.98	7.79
1437049_at			-1.16	8.35
1437052_s_at	Slc2a3	solute carrier family 2 (facilitated glucose transporter), member 3	-2.03	10.4
1437063_at	Fem1a	feminization 1 homolog a (C. elegans)	-1.52	10.43
1437064_at	Ar	androgen receptor	-1.74	9.03
1437071_at	Eif1ax	eukaryotic translation initiation factor 1A, X-linked	-1.41	12.69
1437077_at	Dcun1d2	DCN1, defective in cullin neddylation 1, domain containing 2 (S. cerevisiae)	-1.4	10.9
1437104_at	Arfgef1	ADP-ribosylation factor guanine nucleotide-exchange factor 1(brefeldin A-inhibited)	-1.97	15.03
1437111_at	Zc3h12c	zinc finger CCCH type containing 12C	-1.01	10.33
1437122_at	D630008O14Rik	RIKEN cDNA D630008O14 gene	-1.37	7.56
1437125_at	Camk2a	calcium/calmodulin-dependent protein kinase II alpha	-1.55	6.53
1437141_x_at			-1.31	10.58
1437197_at			-2.04	11.39
1437203_at	Cbll1	Casitas B-lineage lymphoma-like 1	-1.09	12.9
1437204_a_at	Tcf25	transcription factor 25 (basic helix-loop-helix)	-1.09	7.5
1437207_at			-1.26	6.72
1437221_at	Rrm2b	ribonucleotide reductase M2 B (TP53 inducible)	-1.93	14.2
1437222_x_at	Rrm2b	ribonucleotide reductase M2 B (TP53 inducible)	-1.77	14.36
1437240_at	Pgm2	phosphoglucomutase 2	-1.24	4.17
1437250_at	Mreg	melanoregulin	-1.56	9.37
1437259_at	Slc9a2	solute carrier family 9 (sodium/hydrogen exchanger), member 2	-1.55	9.73
1437273_at	Htra4	HtrA serine peptidase 4	-3.03	9.82
1437287_at	1110020G09Rik	RIKEN cDNA 1110020G09 gene	-1.9	12.53
1437290_at	Impad1	inositol monophosphatase domain containing 1	-1.14	14.47
1437295_at	Pkn2	protein kinase N2	-1.13	9.78
1437305_at	Zfp770	zinc finger protein 770	-1.16	7.57
1437354_at			-1.5	8.1
1437362_at	Lrrc39	leucine rich repeat containing 39	-1.2	10.71
1437363_at			-1.72	13.63
1437373_at	Aen	apoptosis enhancing nuclease	-1.04	8.14
1437388_at	Fut10	fucosyltransferase 10	-1.45	13.15
1437393_at	Prkca	protein kinase C, alpha	-1.19	7.3
1437402_x_at	Gm6223	predicted gene 6223	-1.11	12.15
1437495_at			-1.09	10.72
1437496_at			-1.04	7.95
1437498_at			-1.89	9.39
1437508_at			-1.32	9.69
1437542_at			-1.22	8.11
1437552_at			-1.07	13.95
1437553_at	Brcc3	BRCA1/BRCA2-containing complex, subunit 3	-1.01	9.49
1437563_at	Phf20l1	PHD finger protein 20-like 1	-1.03	11.33
1437650_at			-1.64	15.23
1437652_at	Sema6c	sema domain, transmembrane domain (TM), and cytoplasmic domain, (semaphorin) 6C	-1.19	7.15
1437689_x_at	Clu	clusterin	-1.19	5.78
1437697_at			-1.24	8.74
1437728_at	Alkbh5	alkB, alkylation repair homolog 5 (E. coli)	-1.01	7.52
1437731_at			-1.13	7.46
1437733_at	Eif4ebp2	eukaryotic translation initiation factor 4E binding protein 2	-1.28	11.03
1437767_s_at	Aktip	thymoma viral proto-oncogene 1 interacting protein	-1.01	12.87
1437774_at	1700020I14Rik	RIKEN cDNA 1700020I14 gene	-1.61	11.87
1437818_at			-1.43	11.81
1437856_at	Ipmk	inositol polyphosphate multikinase	-1.52	15.36
1437864_at	Adipor2	adiponectin receptor 2	-1.55	11.75
1437872_at	Napepld	N-acyl phosphatidylethanolamine phospholipase D	-1.35	7.91
1437914_at	E2f6	E2F transcription factor 6	-2.09	17.36
1437953_at			-2.42	11.56
1437987_at			-1.61	15.44
1437989_at	Pde8b	phosphodiesterase 8B	-1.04	9.2
1438006_at	4933439F18Rik	RIKEN cDNA 4933439F18 gene	-1.92	13.78
1438010_at	Tmem201	transmembrane protein 201	-1.01	12.08
1438012_at	Ppm1l	protein phosphatase 1 (formerly 2C)-like	-1.7	8.41
1438018_at	Hook1	hook homolog 1 (Drosophila)	-1.8	8.35
1438022_at			-1.08	7.01
1438030_at	Rasgrp3	RAS, guanyl releasing protein 3	-1.06	10.16
1438031_at	Rasgrp3	RAS, guanyl releasing protein 3	-1.48	12.28
1438035_at	Fam82a1	family with sequence similarity 82, member A1	-1.38	12.58
1438036_x_at	Fam82a1	family with sequence similarity 82, member A1	-1.39	13.06
1438117_x_at	Tmem41b	transmembrane protein 41B	-1.25	13.71
1438183_x_at			-1.91	12.82
1438188_x_at	Slc25a29	solute carrier family 25 (mitochondrial carrier, palmitoylcarnitine transporter), member 29	-1.4	7.58
1438201_at	Pdp1	pyruvate dehyrogenase phosphatase catalytic subunit 1	-1.86	12.3
1438206_a_at	Sys1	SYS1 Golgi-localized integral membrane protein homolog (S. cerevisiae)	-1.05	10.85
1438258_at	Vldlr	very low density lipoprotein receptor	-1.74	5.96
1438269_at	Zbtb38	zinc finger and BTB domain containing 38	-1.44	13.39
1438292_x_at	Adk	adenosine kinase	-1.07	14.7
1438294_at			-1.59	9.43
1438319_x_at	Fastkd2	FAST kinase domains 2	-1.01	14.27
1438322_x_at	Fdft1	farnesyl diphosphate farnesyl transferase 1	-2.05	11.31
1438366_x_at	Clcn3	chloride channel 3	-1.11	5.94
1438422_at	Lrrc20	leucine rich repeat containing 20	-1.62	7.93
1438431_at	Abcd2	ATP-binding cassette, sub-family D (ALD), member 2	-2.54	13.18
1438483_at	Nos1	nitric oxide synthase 1, neuronal	-2.03	6.34
1438512_at			-3.89	8.75
1438520_at			-1.5	10.69
1438553_x_at			-1.59	15.05
1438686_at	Eif4g1	eukaryotic translation initiation factor 4, gamma 1	-1.03	8.78
1438713_at	Rassf8	Ras association (RalGDS/AF-6) domain family (N-terminal) member 8	-1.19	6.49
1438717_a_at	Osbpl6	oxysterol binding protein-like 6	-2.73	11.99
1438720_at			-2.34	11.69
1438758_at			-1.55	15.44
1438759_x_at			-1.47	15.62
1438774_s_at	Pgm2l1	phosphoglucomutase 2-like 1	-1.99	15.44
1438790_x_at	Tmem41b	transmembrane protein 41B	-1.15	14.71
1438876_at	A130014A01Rik	RIKEN cDNA A130014A01 gene	-1.01	8.61
1438912_at	Plin4	perilipin 4	-1.83	7.05
1438913_x_at	Plin4	perilipin 4	-1.36	6.28
1438953_at	Figf	c-fos induced growth factor	-1.19	7.33
1438954_x_at	Figf	c-fos induced growth factor	-1.13	7.27
1438967_x_at			-2.12	7.71
1439029_at	Gpt2	glutamic pyruvate transaminase (alanine aminotransferase) 2	-1.63	8.19
1439087_a_at	Pik3ip1	phosphoinositide-3-kinase interacting protein 1	-1.52	9.31
1439088_at			-1.47	13.98
1439096_at	Ddo	D-aspartate oxidase	-1.84	6.98
1439127_at	AI314180	expressed sequence AI314180	-1.64	7.54
1439150_x_at			-2.43	13.97
1439153_at	Rnf144b	ring finger protein 144B	-1.01	6.76
1439163_at			-2.34	9.75
1439182_at	D17Wsu92e	DNA segment, Chr 17, Wayne State University 92, expressed	-1.46	12.73
1439263_at			-1.2	9.23
1439400_x_at	Kbtbd13	kelch repeat and BTB (POZ) domain containing 13	-1.01	3.88
1439408_a_at	Med1	mediator complex subunit 1	-1.1	13.03
1439491_at	Lrrc38	leucine rich repeat containing 38	-2.06	6.24
1439502_at	Tecpr2	tectonin beta-propeller repeat containing 2	-1.58	11.38
1439516_at	2610201A13Rik	RIKEN cDNA 2610201A13 gene	-1.03	11.13
1439521_at			-2.75	9.74
1439540_at			-1.03	6.6
1439542_at	Zfp651	zinc finger protein 651	-1.79	9.61
1439571_at	E230008J23Rik	RIKEN cDNA E230008J23 gene	-1.81	13.54
1439601_at	Heatr6	HEAT repeat containing 6	-1.2	14.24
1439608_at	Epm2a	epilepsy, progressive myoclonic epilepsy, type 2 gene alpha	-2.01	6.18
1439662_at			-1.61	11.92
1439669_at	6430571L13Rik	RIKEN cDNA 6430571L13 gene	-1.64	5.2
1439675_at			-2.47	11.57
1439769_at			-1.84	10.99
1439783_at	C330018D20Rik	RIKEN cDNA C330018D20 gene	-1.08	12.18
1439799_at			-1.95	13.81
1439817_at	2900064A13Rik	RIKEN cDNA 2900064A13 gene	-1.17	9.73
1439821_at	Lrp2bp	Lrp2 binding protein	-1.03	3.45
1439836_at	Asb15	ankyrin repeat and SOCS box-containing 15	-2.35	10.77
1439844_at	8430426J06Rik	RIKEN cDNA 8430426J06 gene	-3.34	17.11
1439846_at	Klf12	Kruppel-like factor 12	-1.51	10.22
1439847_s_at	Klf12	Kruppel-like factor 12	-1.45	10.66
1439848_at			-1.36	8.57
1439855_at	Tmtc1	transmembrane and tetratricopeptide repeat containing 1	-2.15	12.49
1439859_at	9630033F20Rik	RIKEN cDNA 9630033F20 gene	-1.19	8.07
1439860_at	Eef2k	eukaryotic elongation factor-2 kinase	-2.72	15.7
1439869_at	Zfp493	zinc finger protein 493	-1.73	9.19
1439936_at	BE949265	cDNA sequence BE949265	-4	11.78
1439968_x_at			-2	14.44
1439969_at	Tmem8b	transmembrane protein 8B	-1.02	6.18
1440003_at			-1.17	8.56
1440007_at	Slc43a1	solute carrier family 43, member 1	-2.44	13.89
1440027_at			-1.13	12.87
1440172_s_at	1700113H08Rik	RIKEN cDNA 1700113H08 gene	-3.14	13.19
1440187_at	Taf3	TAF3 RNA polymerase II, TATA box binding protein (TBP)-associated factor	-1.22	15.26
1440195_at			-1.45	15.18
1440203_at	Pcgf3	polycomb group ring finger 3	-1.82	12.64
1440264_at			-2.59	17.03
1440308_at	Cmpk1	cytidine monophosphate (UMP-CMP) kinase 1	-1.57	12.85
1440330_at	Gm11398	predicted gene 11398	-1.29	3.02
1440335_at	Gm11716	predicted gene 11716	-1.38	7.91
1440348_at	Zfyve9	zinc finger, FYVE domain containing 9	-1.65	13.85
1440353_at	Ntf5	neurotrophin 5	-1.45	5
1440384_at			-2.07	15.71
1440385_at	9530051E23Rik	RIKEN cDNA 9530051E23 gene	-1.84	13.56
1440388_at			-1.52	14.68
1440486_at	2310037I24Rik	RIKEN cDNA 2310037I24 gene	-1.1	9.57
1440555_at			-2.67	10.83
1440559_at	Hmga2-ps1	high mobility group AT-hook 2, pseudogene 1	-2.85	6.8
1440569_at	Slc16a10	solute carrier family 16 (monocarboxylic acid transporters), member 10	-2.69	15.05
1440589_at			-1.09	7.48
1440603_at			-2.67	9.46
1440636_at			-1.73	14.38
1440715_s_at	Cdkn2aipnl	CDKN2A interacting protein N-terminal like	-1.32	12.53
1440769_at	2010305A19Rik	RIKEN cDNA 2010305A19 gene	-1.3	10.25
1440823_x_at			-1.69	9.88
1440851_at			-1.34	12.06
1440886_at	Cdc37l1	cell division cycle 37 homolog (S. cerevisiae)-like 1	-1.5	15.37
1440898_at	Fam179a	family with sequence similarity 179, member A	-1.24	6.12
1440926_at	Flt1	FMS-like tyrosine kinase 1	-1.6	10.77
1440953_at	1700096K18Rik	RIKEN cDNA 1700096K18 gene	-1.42	10.94
1440959_s_at			-1.02	14.33
1440962_at	Slc8a3	solute carrier family 8 (sodium/calcium exchanger), member 3	-1.06	3.84
1440969_at			-1.24	10.97
1440989_at	Mrpl35	mitochondrial ribosomal protein L35	-1.96	14.15
1441009_at	4732491K20Rik	RIKEN cDNA 4732491K20 gene	-1.25	6.33
1441019_at	Fbxo3	F-box protein 3	-1.76	13.21
1441022_at			-1.61	11.26
1441024_at	Stim2	stromal interaction molecule 2	-1.23	9.1
1441040_at	Klf12	Kruppel-like factor 12	-1.34	8.56
1441069_at	Zdhhc23	zinc finger, DHHC domain containing 23	-2.91	14.14
1441084_at	Cacna2d4	calcium channel, voltage-dependent, alpha 2/delta subunit 4	-4.37	10.78
1441111_at			-1.85	9.29
1441170_a_at	Dab2ip	disabled homolog 2 (Drosophila) interacting protein	-1.18	7.88
1441178_at	Dtwd2	DTW domain containing 2	-1.55	7.95
1441271_at	Idh3b	isocitrate dehydrogenase 3 (NAD+) beta	-1.09	6.49
1441284_at			-2.12	10.98
1441305_at			-2	9.85
1441311_at	Rps6ka2	ribosomal protein S6 kinase, polypeptide 2	-1.65	11.92
1441315_s_at			-1.5	11.61
1441318_at	Kdm5a	lysine (K)-specific demethylase 5A	-1.23	12.76
1441367_a_at			-1.77	12.66
1441376_at	Gabarapl2	gamma-aminobutyric acid (GABA) A receptor-associated protein-like 2	-1.48	12.72
1441396_at			-3.04	11.92
1441434_at	Zfp788	zinc finger protein 788	-1.21	11.73
1441501_at	Serbp1	serpine1 mRNA binding protein 1	-1.69	17.4
1441560_at	Ctnna3	catenin (cadherin associated protein), alpha 3	-1.46	5.79
1441581_at	Asb10	ankyrin repeat and SOCS box-containing 10	-2.64	8.24
1441687_at			-2.27	11.57
1441751_at	AW493563	expressed sequence AW493563	-2.01	13.55
1441765_at			-1.78	10.53
1441806_at			-1.64	14.26
1441807_s_at			-1.88	9.46
1441818_at			-1.68	7.6
1441897_at	B230120H23Rik	RIKEN cDNA B230120H23 gene	-1.15	7.2
1441915_s_at	Plin5	perilipin 5	-3.12	10.96
1441919_x_at	Crat	carnitine acetyltransferase	-1.23	7.52
1441952_x_at	Lynx1	Ly6/neurotoxin 1	-1.03	5.12
1441964_at	Qk	quaking	-1.25	9.57
1441982_at	Taf7	TAF7 RNA polymerase II, TATA box binding protein (TBP)-associated factor	-1.37	13.84
1441987_at	Mbd5	methyl-CpG binding domain protein 5	-2.07	16.53
1441988_at	Spag5	sperm associated antigen 5	-2.09	13.54
1441989_at	Bnip2	BCL2/adenovirus E1B interacting protein 2	-1.06	10.85
1442001_at			-1.82	8.22
1442016_at	D630004N19Rik	RIKEN cDNA D630004N19 gene	-2.39	15.74
1442025_a_at	Zbtb16	zinc finger and BTB domain containing 16	-1.68	5.86
1442026_at	Zbtb16	zinc finger and BTB domain containing 16	-1.69	5.7
1442048_at	Rnf11	ring finger protein 11	-1.44	13.31
1442051_at	Hist2h3c1	histone cluster 2, H3c1	-1.42	8.71
1442169_at	Vldlr	very low density lipoprotein receptor	-1.69	5.64
1442281_at	2010305A19Rik	RIKEN cDNA 2010305A19 gene	-1.32	10.92
1442371_at	Lmbr1	limb region 1	-1.44	13.76
1442397_at	Nfx1	nuclear transcription factor, X-box binding 1	-1.15	11.71
1442415_at	5830454E08Rik	RIKEN cDNA 5830454E08 gene	-1.9	11.97
1442416_at			-2.37	18.59
1442428_at			-1.16	5.53
1442465_s_at	Strbp	spermatid perinuclear RNA binding protein	-1.64	14.53
1442466_a_at	Ppip5k1	diphosphoinositol pentakisphosphate kinase 1	-1.31	11.91
1442506_at	BB283300	expressed sequence BB283300	-2.88	15.77
1442525_at			-1.17	8.05
1442537_at			-1.92	11.04
1442585_at			-1.34	8.03
1442645_at	Atp2b3	ATPase, Ca++ transporting, plasma membrane 3	-1.7	13.9
1442707_at			-2.03	9.93
1442725_at			-1.37	5.36
1442764_at	Suv420h1	suppressor of variegation 4-20 homolog 1 (Drosophila)	-2.08	17.75
1442770_at			-2.05	17.16
1442882_at			-2.53	17.37
1442994_at			-2.18	12.5
1442999_at	B930036G03Rik	RIKEN cDNA B930036G03 gene	-2.62	15.84
1443143_at	Flrt1	fibronectin leucine rich transmembrane protein 1	-2.42	12.16
1443219_at			-1.03	4.9
1443475_at			-1.45	8.18
1443485_at	Epha7	Eph receptor A7	-2.24	13.93
1443539_at	Arhgef11	Rho guanine nucleotide exchange factor (GEF) 11	-1.55	5.87
1443542_at	AU022252	expressed sequence AU022252	-2.28	10.97
1443558_s_at	Nt5dc3	5'-nucleotidase domain containing 3	-1.06	7.85
1443632_at	Obscn	obscurin, cytoskeletal calmodulin and titin-interacting RhoGEF	-1.14	2.94
1443771_x_at	Smad7	MAD homolog 7 (Drosophila)	-1.16	8.64
1443790_x_at			-1.2	9.21
1443833_at			-2.05	12.27
1443855_at	Kcnc1	potassium voltage gated channel, Shaw-related subfamily, member 1	-2.01	6.27
1443870_at	Abcc4	ATP-binding cassette, sub-family C (CFTR/MRP), member 4	-1.82	15.37
1443872_at			-1.18	12.43
1443901_at	C2cd2	C2 calcium-dependent domain containing 2	-2.6	14.61
1443929_at			-2.76	11.58
1443932_at			-1.82	11.33
1443955_at			-1.05	13.51
1443960_at			-2.44	11.77
1443969_at	Irs2	insulin receptor substrate 2	-1.95	4.67
1443975_at	Trip11	thyroid hormone receptor interactor 11	-1.03	6.09
1443986_at	Cdc73	cell division cycle 73, Paf1/RNA polymerase II complex component, homolog (S. cerevisiae)	-1.04	7.87
1444091_a_at	6430571L13Rik	RIKEN cDNA 6430571L13 gene	-1.45	5.17
1444141_at	Snx13	sorting nexin 13	-1.14	8.36
1444172_at			-1.13	6.57
1444178_at	Gm9895	predicted gene 9895	-1.83	11.04
1444218_at			-1.74	15.68
1444222_x_at			-2.14	14.01
1444232_at			-1.61	7
1444307_at			-2.9	10.9
1444327_at			-1.06	7.76
1444409_at			-1.97	11.6
1444460_at	Ube2r2	ubiquitin-conjugating enzyme E2R 2	-1.67	13.38
1444469_at	Ubr3	ubiquitin protein ligase E3 component n-recognin 3	-1.01	5.5
1444478_at	Appl1	adaptor protein, phosphotyrosine interaction, PH domain and leucine zipper containing 1	-1.54	14.32
1444498_at			-2.19	13.69
1444504_at	Dhrs7c	dehydrogenase/reductase (SDR family) member 7C	-1.02	3.25
1444511_at	Slc41a1	solute carrier family 41, member 1	-1.15	5.56
1444531_at			-2.1	5.8
1444559_at			-1.69	11.66
1444560_at			-1.07	12.01
1444612_at	Ppp2r3a	protein phosphatase 2, regulatory subunit B'', alpha	-1.3	6.31
1444625_at	Gm15408	predicted gene 15408	-1.38	7.9
1444626_at			-2.5	16.53
1444643_at			-1.08	3.52
1444774_at			-1.49	9.09
1444790_at			-1.8	8.78
1444874_at	Atp5g1	ATP synthase, H+ transporting, mitochondrial F0 complex, subunit c1 (subunit 9)	-1.34	9.58
1444998_at			-1.18	7.4
1445194_at	Cnksr2	connector enhancer of kinase suppressor of Ras 2	-1.47	5.02
1445412_at			-2.26	13.51
1445558_at			-1.04	9.74
1445605_s_at	Fam135a	family with sequence similarity 135, member A	-1.47	10.9
1445632_at	Ogdh	oxoglutarate dehydrogenase (lipoamide)	-1.64	14.36
1445654_at	4930422I07Rik	RIKEN cDNA 4930422I07 gene	-1.05	6.72
1445696_x_at	Bola3	bolA-like 3 (E. coli)	-1.99	16.01
1445841_at			-1.97	10.02
1446155_at			-1.42	10.03
1446244_at	Zyg11b	zyg-ll homolog B (C. elegans)	-2.17	13.68
1446274_at	Slc16a1	solute carrier family 16 (monocarboxylic acid transporters), member 1	-1.41	10.1
1446357_at			-1.18	7.18
1446486_at			-1.66	15.77
1446560_at	Prss23	protease, serine, 23	-1.2	9.75
1446771_at			-3.32	14.12
1447087_at			-1.23	11.63
1447223_at			-1.43	9.67
1447229_x_at	1110051M20Rik	RIKEN cDNA 1110051M20 gene	-1.01	8.65
1447249_at			-1.02	8.49
1447271_at	Nck1	non-catalytic region of tyrosine kinase adaptor protein 1	-1.25	12.02
1447403_a_at			-1.64	14.19
1447500_at	Cux2	cut-like homeobox 2	-3.77	15.05
1447522_s_at	Tnks2	tankyrase, TRF1-interacting ankyrin-related ADP-ribose polymerase 2	-1.05	8.95
1447532_at	1700025G04Rik	RIKEN cDNA 1700025G04 gene	-1.33	8.21
1447655_x_at			-1.32	6.64
1447849_s_at	Maf	avian musculoaponeurotic fibrosarcoma (v-maf) AS42 oncogene homolog	-1.49	12.12
1447856_x_at			-1.79	3.95
1447869_x_at			-1.03	8.91
1447881_x_at			-1.53	12.7
1447900_x_at			-1.15	7.52
1447934_at	9630033F20Rik	RIKEN cDNA 9630033F20 gene	-3.81	15.14
1447937_a_at			-1.75	10.73
1447938_at			-2.03	13.11
1447939_a_at			-1.66	7.73
1447977_x_at			-1.14	13.46
1448009_at	Uggt1	UDP-glucose glycoprotein glucosyltransferase 1	-1.15	12.28
1448013_at	Usp24	ubiquitin specific peptidase 24	-1.47	18.92
1448014_s_at	Usp24	ubiquitin specific peptidase 24	-1.45	16.82
1448024_at	Npr3	natriuretic peptide receptor 3	-3.57	8.27
1448034_at	Inca1	inhibitor of CDK, cyclin A1 interacting protein 1	-1.13	5.77
1448048_at	BC016495	cDNA sequence BC016495	-2.24	13.02
1448104_at	Aldh6a1	aldehyde dehydrogenase family 6, subfamily A1	-1.26	8.58
1448119_at	Bpgm	2,3-bisphosphoglycerate mutase	-2.15	11.55
1448130_at	Fdft1	farnesyl diphosphate farnesyl transferase 1	-2.09	13.99
1448147_at	Tnfrsf19	tumor necrosis factor receptor superfamily, member 19	-1.79	8.57
1448181_at	Klf15	Kruppel-like factor 15	-1.48	5.79
1448192_s_at	Prps1	phosphoribosyl pyrophosphate synthetase 1	-1.02	7.2
1448211_at	Atp6v0e2	ATPase, H+ transporting, lysosomal V0 subunit E2	-1.43	6.83
1448237_x_at	Ldhb	lactate dehydrogenase B	-1.3	6.78
1448299_at	Slc1a1	solute carrier family 1 (neuronal/epithelial high affinity glutamate transporter, system Xag), member 1	-2.13	10.29
1448300_at	Mgst3	microsomal glutathione S-transferase 3	-1.11	7.15
1448325_at	Ppp1r15a	protein phosphatase 1, regulatory (inhibitor) subunit 15A	-1.13	5.74
1448340_at	Tmem30a	transmembrane protein 30A	-1.41	15.02
1448374_at	Med28	mediator of RNA polymerase II transcription, subunit 28 homolog (yeast)	-1.53	16.02
1448381_at	Gfm1	G elongation factor, mitochondrial 1	-1.86	14.03
1448382_at	Ehhadh	enoyl-Coenzyme A, hydratase/3-hydroxyacyl Coenzyme A dehydrogenase	-1.75	12.98
1448394_at	Myl2	myosin, light polypeptide 2, regulatory, cardiac, slow	-1.8	2.12
1448423_at	Tmed4	transmembrane emp24 protein transport domain containing 4	-1.06	5.59
1448468_a_at	Kcnab1	potassium voltage-gated channel, shaker-related subfamily, beta member 1	-1.78	10.03
1448484_at	Amd1	S-adenosylmethionine decarboxylase 1	-2.18	13.37
1448499_a_at	Ephx2	epoxide hydrolase 2, cytoplasmic	-2.18	14.02
1448518_at	Timm22	translocase of inner mitochondrial membrane 22 homolog (yeast)	-1.33	10.92
1448530_at	Gmpr	guanosine monophosphate reductase	-1.08	4.55
1448544_at	Crat	carnitine acetyltransferase	-1.71	14.42
1448566_at	Slc40a1	solute carrier family 40 (iron-regulated transporter), member 1	-1.25	8.71
1448607_at	Nampt	nicotinamide phosphoribosyltransferase	-2.44	11.79
1448609_at	Tst	thiosulfate sulfurtransferase, mitochondrial	-1.56	9.3
1448631_a_at	Hipk2	homeodomain interacting protein kinase 2	-1.08	5.72
1448636_at	Myoz1	myozenin 1	-1.48	5.06
1448671_at	Ube2e3	ubiquitin-conjugating enzyme E2E 3, UBC4/5 homolog (yeast)	-1.46	16.17
1448692_at	Ubqln4	ubiquilin 4	-1.51	10.56
1448712_at	Chm	choroidermia	-1.03	10.53
1448733_at	Bmi1	Bmi1 polycomb ring finger oncogene	-1.19	15.19
1448740_at	Rangrf	RAN guanine nucleotide release factor	-1.43	14.5
1448747_at	Fbxo32	F-box protein 32	-1.76	3.96
1448752_at	Car2	carbonic anhydrase 2	-1.12	8.75
1448796_s_at	Tbrg4	transforming growth factor beta regulated gene 4	-1.09	10.49
1448800_at	Rtn4ip1	reticulon 4 interacting protein 1	-1.36	7.73
1448803_at	Golga4	golgi autoantigen, golgin subfamily a, 4	-1.49	9.56
1448819_at	Eif2s2	eukaryotic translation initiation factor 2, subunit 2 (beta)	-1.26	11.82
1448835_at	E2f6	E2F transcription factor 6	-1.18	12.24
1448844_at	Cyb5b	cytochrome b5 type B	-1.33	13.81
1448853_at	Synj2bp	synaptojanin 2 binding protein	-1.36	10.05
1448897_at	Mkrn2	makorin, ring finger protein, 2	-1.11	11.97
1448900_at	D16H22S680E	DNA segment, Chr 16, human D22S680E, expressed	-1.89	13.98
1448918_at	Slco3a1	solute carrier organic anion transporter family, member 3a1	-1.3	10.04
1448924_at	Tmem186	transmembrane protein 186	-1.13	7.83
1448927_at	Kcnn2	potassium intermediate/small conductance calcium-activated channel, subfamily N, member 2	-2.97	16.97
1448930_at	3010026O09Rik	RIKEN cDNA 3010026O09 gene	-1.07	8.79
1448939_at	Usp25	ubiquitin specific peptidase 25	-1.13	11.31
1448946_at	Kif3c	kinesin family member 3C	-1.26	7.59
1448949_at	Car4	carbonic anhydrase 4	-2.23	10.51
1449005_at	Slc16a3	solute carrier family 16 (monocarboxylic acid transporters), member 3	-1.1	5.58
1449017_at	Nutf2	nuclear transport factor 2	-1.45	16.02
1449019_at	Akap1	A kinase (PRKA) anchor protein 1	-1.04	9.68
1449027_at	Rhou	ras homolog gene family, member U	-1.46	10.48
1449028_at	Rhou	ras homolog gene family, member U	-1.97	11.04
1449051_at	Ppara	peroxisome proliferator activated receptor alpha	-2.08	12.19
1449076_x_at	Adi1	acireductone dioxygenase 1	-1.76	15.65
1449078_at	St3gal6	ST3 beta-galactoside alpha-2,3-sialyltransferase 6	-1.49	10.36
1449079_s_at	St3gal6	ST3 beta-galactoside alpha-2,3-sialyltransferase 6	-1.1	6.27
1449081_at	Ces3	carboxylesterase 3	-4.32	11.88
1449083_at	Ccdc91	coiled-coil domain containing 91	-1.39	12.44
1449088_at	Fbp2	fructose bisphosphatase 2	-1.81	6.06
1449107_at	Nudt4	nudix (nucleoside diphosphate linked moiety X)-type motif 4	-1.02	10.09
1449150_at	Krba1	KRAB-A domain containing 1	-1.11	7.58
1449180_at	Kcmf1	potassium channel modulatory factor 1	-2.21	15.27
1449181_at	Fech	ferrochelatase	-1.35	6.92
1449297_at	Casp12	caspase 12	-1.21	9.72
1449334_at	Timp3	tissue inhibitor of metalloproteinase 3	-1.09	4.69
1449335_at	Timp3	tissue inhibitor of metalloproteinase 3	-1.07	5.8
1449354_at	Zrsr1	zinc finger (CCCH type), RNA binding motif and serine/arginine rich 1	-1.15	11.21
1449357_at	2310030G06Rik	RIKEN cDNA 2310030G06 gene	-1.63	8.65
1449398_at	Rpl3l	ribosomal protein L3-like	-1.15	3.58
1449442_at	Pex11a	peroxisomal biogenesis factor 11 alpha	-1.46	8.22
1449443_at	Decr1	2,4-dienoyl CoA reductase 1, mitochondrial	-1.54	12.45
1449459_s_at	Asb13	ankyrin repeat and SOCS box-containing 13	-1.02	9.28
1449483_at	Polk	polymerase (DNA directed), kappa	-1.38	13.16
1449503_at	Kpna1	karyopherin (importin) alpha 1	-1.03	9.01
1449504_at	Kpna1	karyopherin (importin) alpha 1	-1.03	6.19
1449533_at	Tmem100	transmembrane protein 100	-1.23	2.22
1449534_at	Sycp3	synaptonemal complex protein 3	-1.25	15.37
1449536_at	Kcnn1	potassium intermediate/small conductance calcium-activated channel, subfamily N, member 1	-1.73	11.12
1449547_at	Asb14	ankyrin repeat and SOCS box-containing 14	-1.92	7.28
1449569_at	Thpo	thrombopoietin	-1.98	8.01
1449576_at	Eif1ax	eukaryotic translation initiation factor 1A, X-linked	-1.23	10.82
1449581_at	Emid1	EMI domain containing 1	-2.13	12.07
1449620_s_at	Adcy9	adenylate cyclase 9	-1.11	8.13
1449627_at	Osbpl6	oxysterol binding protein-like 6	-3.25	13.49
1449629_s_at	Snrpd3	small nuclear ribonucleoprotein D3	-1.41	10.04
1449697_s_at	Mfn1	mitofusin 1	-1.08	10.74
1449718_s_at	4930453N24Rik	RIKEN cDNA 4930453N24 gene	-1.42	14.73
1449719_at	4930453N24Rik	RIKEN cDNA 4930453N24 gene	-1.38	14.36
1449814_at	Frat1	frequently rearranged in advanced T-cell lymphomas	-1.53	8.69
1449818_at	Abcb4	ATP-binding cassette, sub-family B (MDR/TAP), member 4	-1.89	8.35
1449823_at	Dach2	dachshund 2 (Drosophila)	-4.8	12.31
1449834_at	Magix	MAGI family member, X-linked	-2.65	15.63
1449876_at	Prkg1	protein kinase, cGMP-dependent, type I	-1.92	6.89
1449884_at	Efcab2	EF-hand calcium binding domain 2	-2.12	13.89
1449893_a_at	Lrig1	leucine-rich repeats and immunoglobulin-like domains 1	-1.95	13.49
1449913_at			-1.52	13.81
1449944_a_at	Sec61a2	Sec61, alpha subunit 2 (S. cerevisiae)	-1.14	9.6
1449967_at	Sim1	single-minded homolog 1 (Drosophila)	-1.72	6.53
1449997_at	Tpm3	tropomyosin 3, gamma	-1.04	5.39
1450007_at	1500003O03Rik	RIKEN cDNA 1500003O03 gene	-1.03	5.61
1450016_at	Ccng1	cyclin G1	-1.21	12.59
1450017_at	Ccng1	cyclin G1	-1.22	8.59
1450037_at	Usp9x	ubiquitin specific peptidase 9, X chromosome	-1.62	7.25
1450038_s_at	Usp9x	ubiquitin specific peptidase 9, X chromosome	-1.36	7.49
1450049_a_at	Hira	histone cell cycle regulation defective homolog A (S. cerevisiae)	-1.63	15.92
1450111_a_at	Nudt8	nudix (nucleoside diphosphate linked moiety X)-type motif 8	-1.13	8.95
1450130_at	Xpr1	xenotropic and polytropic retrovirus receptor 1	-1.64	13.2
1450196_s_at	Gys1	glycogen synthase 1, muscle	-1.33	7.21
1450198_at	Dusp13	dual specificity phosphatase 13	-1.58	5
1450203_at	Smyd1	SET and MYND domain containing 1	-1.19	4.48
1450230_at	D17H6S56E-3	DNA segment, Chr 17, human D6S56E 3	-2.08	10.14
1450243_a_at	Rcan2	regulator of calcineurin 2	-2.53	15.44
1450253_a_at			-1.31	11.69
1450311_at	Slc8a3	solute carrier family 8 (sodium/calcium exchanger), member 3	-1.61	8.27
1450318_a_at	P2ry2	purinergic receptor P2Y, G-protein coupled 2	-1.2	7.32
1450327_at	P2rx6	purinergic receptor P2X, ligand-gated ion channel, 6	-1.25	10.88
1450333_a_at	Gata2	GATA binding protein 2	-1.09	11.55
1450411_at	Fam122a	family with sequence similarity 122, member A	-2.17	15.44
1450434_s_at	Pcyt1a	phosphate cytidylyltransferase 1, choline, alpha isoform	-1.03	9.63
1450449_a_at	Rilpl1	Rab interacting lysosomal protein-like 1	-1.07	7.54
1450468_at	Myoc	myocilin	-2.29	8.27
1450472_s_at	Smad3	MAD homolog 3 (Drosophila)	-1.17	6.84
1450490_at	Kcna7	potassium voltage-gated channel, shaker-related subfamily, member 7	-1.84	6.51
1450505_a_at	Fam134b	family with sequence similarity 134, member B	-1.55	7.82
1450506_a_at	Aen	apoptosis enhancing nuclease	-1.47	10.05
1450515_at	Kcnj11	potassium inwardly rectifying channel, subfamily J, member 11	-1.91	10.43
1450557_at	Scn4a	sodium channel, voltage-gated, type IV, alpha	-1.6	6.36
1450627_at	Ank	progressive ankylosis	-1.62	13.78
1450676_at	Tceb3	transcription elongation factor B (SIII), polypeptide 3	-1.82	6.47
1450699_at	Selenbp1	selenium binding protein 1	-1.02	7.26
1450725_s_at	Car14	carbonic anhydrase 14	-1.99	12.36
1450738_at	Kif21a	kinesin family member 21A	-2.01	12.64
1450744_at	Ell2	elongation factor RNA polymerase II 2	-1.06	4.78
1450756_s_at	Cul3	cullin 3	-1.71	11.75
1450759_at	Bmp6	bone morphogenetic protein 6	-1.65	9.12
1450762_s_at	Zfp191	zinc finger protein 191	-1.2	4.91
1450768_at	Dlg1	discs, large homolog 1 (Drosophila)	-1.54	15.07
1450782_at	Wnt4	wingless-related MMTV integration site 4	-1.83	8.56
1450884_at	Cd36	CD36 antigen	-2.47	16.04
1450896_at	Arhgap5	Rho GTPase activating protein 5	-1.83	15.22
1450909_at			-1.82	14.82
1450916_at	Stau2	staufen (RNA binding protein) homolog 2 (Drosophila)	-1.37	13.35
1450940_at	Gdap1	ganglioside-induced differentiation-associated-protein 1	-2.97	11.92
1450970_at	Got1	glutamate oxaloacetate transaminase 1, soluble	-1.16	9.92
1450974_at	Timp4	tissue inhibitor of metalloproteinase 4	-3.23	12.61
1451003_at	Tab2	TGF-beta activated kinase 1/MAP3K7 binding protein 2	-1.17	14.82
1451016_at	Ifrd2	interferon-related developmental regulator 2	-1.14	12.83
1451048_at	Metap2	methionine aminopeptidase 2	-1.67	11.07
1451063_at	Stxbp4	syntaxin binding protein 4	-1.35	7.91
1451069_at	Pim3	proviral integration site 3	-1.02	7.21
1451085_at	C030006K11Rik	RIKEN cDNA C030006K11 gene	-1.22	9.24
1451110_at	Egln1	EGL nine homolog 1 (C. elegans)	-1.51	15.08
1451125_at	Paip2b	poly(A) binding protein interacting protein 2B	-1.33	14.45
1451146_at	Zfp386	zinc finger protein 386 (Kruppel-like)	-1.09	5.1
1451156_s_at	Vldlr	very low density lipoprotein receptor	-1.99	7.4
1451219_at	Ormdl1	ORM1-like 1 (S. cerevisiae)	-1.27	14.18
1451236_at	Rerg	RAS-like, estrogen-regulated, growth-inhibitor	-1.05	6.34
1451304_at	Tmem143	transmembrane protein 143	-1.08	9.29
1451313_a_at	1110067D22Rik	RIKEN cDNA 1110067D22 gene	-1.9	14.75
1451322_at	Cmbl	carboxymethylenebutenolidase-like (Pseudomonas)	-1.72	10.52
1451360_at	Ergic2	ERGIC and golgi 2	-2.11	15.48
1451364_at	Polr3gl	polymerase (RNA) III (DNA directed) polypeptide G like	-1.17	9.33
1451367_at	Cops6	COP9 (constitutive photomorphogenic) homolog, subunit 6 (Arabidopsis thaliana)	-1.39	12.07
1451382_at	Chac1	ChaC, cation transport regulator-like 1 (E. coli)	-1.33	2.05
1451384_at	Jmjd5	jumonji domain containing 5	-1.39	12.73
1451405_at	Pcca	propionyl-Coenzyme A carboxylase, alpha polypeptide	-1.18	11.9
1451410_a_at	Crip3	cysteine-rich protein 3	-2.41	7.29
1451431_a_at	Dbndd2	dysbindin (dystrobrevin binding protein 1) domain containing 2	-1.08	10.02
1451447_at	Cuedc1	CUE domain containing 1	-1.55	12.17
1451451_at	Gca	grancalcin	-1.65	11.96
1451457_at	Sc5d	sterol-C5-desaturase (fungal ERG3, delta-5-desaturase) homolog (S. cerevisae)	-1.04	10.65
1451489_at	Slc25a35	solute carrier family 25, member 35	-1.19	9.09
1451509_at	Taf9	TAF9 RNA polymerase II, TATA box binding protein (TBP)-associated factor	-1.11	15.09
1451517_at	Rhobtb2	Rho-related BTB domain containing 2	-1.71	12.28
1451527_at	Pcolce2	procollagen C-endopeptidase enhancer 2	-1.04	3.13
1451581_at			-1.71	14.02
1451601_a_at	Spns2	spinster homolog 2 (Drosophila)	-1.85	10.72
1451650_at	Ddo	D-aspartate oxidase	-1.47	7.75
1451677_at	Narf	nuclear prelamin A recognition factor	-1.87	15.52
1451678_at	Narf	nuclear prelamin A recognition factor	-1.53	6.35
1451707_s_at	Slc41a3	solute carrier family 41, member 3	-1.61	10.53
1451729_at	Bmpr1a	bone morphogenetic protein receptor, type 1A	-1.35	10.89
1451756_at	Flt1	FMS-like tyrosine kinase 1	-1.78	11.92
1451760_s_at	AI317395	expressed sequence AI317395	-1.39	9.71
1451803_a_at	Vegfb	vascular endothelial growth factor B	-1.36	11.27
1451811_at	Cacng6	calcium channel, voltage-dependent, gamma subunit 6	-1.08	4.26
1451839_a_at	Pde7a	phosphodiesterase 7A	-1.1	5.91
1451878_a_at	Jmy	junction-mediating and regulatory protein	-1.02	6.76
1451898_a_at	Sema6c	sema domain, transmembrane domain (TM), and cytoplasmic domain, (semaphorin) 6C	-1.31	6.27
1451943_a_at	Ppm1a	protein phosphatase 1A, magnesium dependent, alpha isoform	-1.41	9.65
1451959_a_at	Vegfa	vascular endothelial growth factor A	-1.6	11.19
1451975_at	2810453I06Rik	RIKEN cDNA 2810453I06 gene	-1.37	13.32
1451998_at	Tasp1	taspase, threonine aspartase 1	-1.07	10.31
1452005_at	Dlat	dihydrolipoamide S-acetyltransferase (E2 component of pyruvate dehydrogenase complex)	-1.03	8.44
1452015_at	6330416G13Rik	RIKEN cDNA 6330416G13 gene	-1.49	16.26
1452026_a_at	Pla2g12a	phospholipase A2, group XIIA	-2.07	13.5
1452071_at			-1.92	12.33
1452079_s_at	Dcun1d1	DCN1, defective in cullin neddylation 1, domain containing 1 (S. cerevisiae)	-1.18	7.8
1452085_at	Gatad1	GATA zinc finger domain containing 1	-1.33	9.45
1452172_at	Fastkd2	FAST kinase domains 2	-1.17	12.65
1452179_at	Phf17	PHD finger protein 17	-1.22	11.75
1452180_at	Phf17	PHD finger protein 17	-1.37	10.24
1452200_at	Cdkn2aipnl	CDKN2A interacting protein N-terminal like	-1.43	11.59
1452211_at	Psme4	proteasome (prosome, macropain) activator subunit 4	-1.32	15.77
1452213_at	Tex2	testis expressed gene 2	-1.39	13.9
1452253_at	Crim1	cysteine rich transmembrane BMP regulator 1 (chordin like)	-1.41	6.82
1452257_at	Bdh1	3-hydroxybutyrate dehydrogenase, type 1	-4.7	9.2
1452271_at	Xpr1	xenotropic and polytropic retrovirus receptor 1	-1.68	14.12
1452281_at	Sos2	son of sevenless homolog 2 (Drosophila)	-1.07	11.94
1452299_at	Wwp1	WW domain containing E3 ubiquitin protein ligase 1	-1.53	15.99
1452300_at	Wwp1	WW domain containing E3 ubiquitin protein ligase 1	-2.4	15.46
1452331_s_at	Qser1	glutamine and serine rich 1	-1.84	14.96
1452332_at	Ccdc85a	coiled-coil domain containing 85A	-1.59	6.01
1452335_at	Mfsd8	major facilitator superfamily domain containing 8	-1.35	13.02
1452442_at	Usp13	ubiquitin specific peptidase 13 (isopeptidase T-3)	-1.61	7.14
1452453_a_at	Camk2a	calcium/calmodulin-dependent protein kinase II alpha	-2.04	9.88
1452465_at	Myh1	myosin, heavy polypeptide 1, skeletal muscle, adult	-1.51	5.25
1452474_a_at	Art3	ADP-ribosyltransferase 3	-1.32	9.86
1452615_s_at	Fermt3	fermitin family homolog 3 (Drosophila)	-1.26	9.09
1452623_at	Zfp759	zinc finger protein 759	-1.01	9.02
1452666_a_at	Tmcc2	transmembrane and coiled-coil domains 2	-1.5	13
1452684_at	Akt1s1	AKT1 substrate 1 (proline-rich)	-1.12	11.06
1452716_at	5730469M10Rik	RIKEN cDNA 5730469M10 gene	-1.86	14.17
1452722_a_at	Cul5	cullin 5	-1.24	8.54
1452757_s_at	Hba-a1	hemoglobin alpha, adult chain 1	-1.63	5.09
1452766_at	Tppp	tubulin polymerization promoting protein	-1.3	7.86
1452788_at	Ppp2r5e	protein phosphatase 2, regulatory subunit B (B56), epsilon isoform	-1.03	8.55
1452806_at	Fam57b	family with sequence similarity 57, member B	-1.39	4.74
1452807_s_at	Fam57b	family with sequence similarity 57, member B	-1.05	3.29
1452823_at	Gstk1	glutathione S-transferase kappa 1	-1.18	9.72
1452824_at	D1Bwg0212e	DNA segment, Chr 1, Brigham & Women's Genetics 0212 expressed	-1.2	6.52
1452841_at	Pgm2l1	phosphoglucomutase 2-like 1	-1.7	15.54
1452865_at	Lrrc27	leucine rich repeat containing 27	-1.71	8.9
1452868_at	Usp24	ubiquitin specific peptidase 24	-1.28	13.23
1452876_x_at	2610044O15Rik	RIKEN cDNA 2610044O15 gene	-1.38	11.15
1452913_at	Pcp4l1	Purkinje cell protein 4-like 1	-2.17	11.3
1452939_a_at			-2.21	15.57
1452940_x_at			-2	15.1
1452942_at	Tmem65	transmembrane protein 65	-1.23	8.53
1452943_at	Tmem65	transmembrane protein 65	-1.64	14.75
1452955_at	Gtf2h5	general transcription factor IIH, polypeptide 5	-1.39	13.44
1452972_at	Ttc32	tetratricopeptide repeat domain 32	-1.07	11.21
1452973_at	Ppm1k	protein phosphatase 1K (PP2C domain containing)	-1.74	16.12
1452984_at	Ccny	cyclin Y	-1.56	14.16
1452985_at	Uaca	uveal autoantigen with coiled-coil domains and ankyrin repeats	-1.29	7.78
1452989_at	2900009J20Rik	RIKEN cDNA 2900009J20 gene	-1.5	16.86
1453003_at	Sorl1	sortilin-related receptor, LDLR class A repeats-containing	-2.01	16.09
1453005_at	Prpf31	PRP31 pre-mRNA processing factor 31 homolog (yeast)	-1.05	9.91
1453006_at	Fgfbp3	fibroblast growth factor binding protein 3	-1.25	4.05
1453009_at	Cpm	carboxypeptidase M	-1.34	9.18
1453065_at	Aldh5a1	aldhehyde dehydrogenase family 5, subfamily A1	-2.15	13.08
1453078_at	2610002M06Rik	RIKEN cDNA 2610002M06 gene	-1.25	13.56
1453086_at	6330408A02Rik	RIKEN cDNA 6330408A02 gene	-1.36	9.05
1453087_at	6330403L08Rik	RIKEN cDNA 6330403L08 gene	-1.68	13.61
1453134_at	Pik3ca	phosphatidylinositol 3-kinase, catalytic, alpha polypeptide	-1.1	8.86
1453141_at			-1.77	8.42
1453180_at	Rnls	renalase, FAD-dependent amine oxidase	-1.51	10.69
1453187_at			-1.07	5.99
1453208_at	2700089E24Rik	RIKEN cDNA 2700089E24 gene	-1.43	12.32
1453233_s_at	Calr3	calreticulin 3	-1.15	10.75
1453255_at	Slc43a1	solute carrier family 43, member 1	-1.35	5.81
1453261_at	2610035D17Rik	RIKEN cDNA 2610035D17 gene	-1.18	5.05
1453267_at	Zfhx3	zinc finger homeobox 3	-1.01	6.68
1453287_at	Ankrd33b	ankyrin repeat domain 33B	-1.78	13.59
1453306_at	6330531I01Rik	RIKEN cDNA 6330531I01 gene	-1.97	14.48
1453307_a_at	Anapc5	anaphase-promoting complex subunit 5	-1.69	7.84
1453355_at	Wnk2	WNK lysine deficient protein kinase 2	-2.09	8.36
1453374_at	Zfand5	zinc finger, AN1-type domain 5	-1.6	9.64
1453387_at	4833432E10Rik	RIKEN cDNA 4833432E10 gene	-2.19	11.23
1453406_a_at	Rab28	RAB28, member RAS oncogene family	-1.53	10.64
1453411_at	Cmc1	COX assembly mitochondrial protein homolog (S. cerevisiae)	-1.62	14.44
1453415_at	Gm10762	predicted gene 10762	-1.81	10.51
1453435_a_at	Fmo2	flavin containing monooxygenase 2	-1.37	5.66
1453485_s_at	1110005A03Rik	RIKEN cDNA 1110005A03 gene	-1.21	12.8
1453487_at	Dhdh	dihydrodiol dehydrogenase (dimeric)	-1.92	10.63
1453505_a_at	Eif2ak3	eukaryotic translation initiation factor 2 alpha kinase 3	-1	12.9
1453552_at	2310014F07Rik	RIKEN cDNA 2310014F07 gene	-2.06	7.09
1453566_at	Rbm33	RNA binding motif protein 33	-2.4	14.84
1453573_at	Hist1h3d	histone cluster 1, H3d	-1.27	10.93
1453592_at	Lrrc39	leucine rich repeat containing 39	-1.27	5.55
1453604_a_at	Hbs1l	Hbs1-like (S. cerevisiae)	-1.12	8.49
1453605_s_at	Ccdc91	coiled-coil domain containing 91	-1.74	13.26
1453623_a_at	Rad23a	RAD23a homolog (S. cerevisiae)	-1.23	6.97
1453628_s_at	Lrrc2	leucine rich repeat containing 2	-1.34	4.7
1453657_at	2310065F04Rik	RIKEN cDNA 2310065F04 gene	-3.89	13.59
1453726_s_at	2810407C02Rik	RIKEN cDNA 2810407C02 gene	-1.09	4.61
1453733_a_at	4933434E20Rik	RIKEN cDNA 4933434E20 gene	-1.84	10.38
1453735_at	5730455P16Rik	RIKEN cDNA 5730455P16 gene	-1.34	8.89
1453750_x_at	Pitpnc1	phosphatidylinositol transfer protein, cytoplasmic 1	-1.94	15.16
1453782_at			-1.4	10.56
1453787_at	Tmx4	thioredoxin-related transmembrane protein 4	-1.21	6.39
1453829_at	2310007J06Rik	RIKEN cDNA 2310007J06 gene	-2.01	7.78
1453886_a_at	Slc25a26	solute carrier family 25 (mitochondrial carrier, phosphate carrier), member 26	-1.01	8.57
1453904_at	Ccdc146	coiled-coil domain containing 146	-4.26	14.53
1453973_s_at	2900057H02Rik	RIKEN cDNA 2900057H02 gene	-1.09	8.27
1454168_a_at	Clpb	ClpB caseinolytic peptidase B homolog (E. coli)	-1.68	7.79
1454186_a_at	Cars2	cysteinyl-tRNA synthetase 2 (mitochondrial)(putative)	-1.13	12.06
1454382_at	Samd4	sterile alpha motif domain containing 4	-1.03	6.47
1454572_at	2810414N06Rik	RIKEN cDNA 2810414N06 gene	-1.43	13.55
1454647_at	Acad11	acyl-Coenzyme A dehydrogenase family, member 11	-1.42	12.82
1454651_x_at			-1.42	2.02
1454685_at			-1.1	9.3
1454712_at	Mcart1	mitochondrial carrier triple repeat 1	-1.38	15.94
1454719_at	Rhbdd3	rhomboid domain containing 3	-1.01	8.52
1454720_at	Hs3st5	heparan sulfate (glucosamine) 3-O-sulfotransferase 5	-3.17	12.08
1454773_at			-1.18	14.59
1454801_at	Ankrd28	ankyrin repeat domain 28	-1.38	13.89
1454823_at	Wdr37	WD repeat domain 37	-1.02	6.91
1454838_s_at	Pkdcc	protein kinase domain containing, cytoplasmic	-2.04	12.5
1454844_at	Mchr1	melanin-concentrating hormone receptor 1	-2.25	9.23
1454845_x_at	Mchr1	melanin-concentrating hormone receptor 1	-2.05	10.15
1454850_at	Tbc1d10c	TBC1 domain family, member 10c	-1.12	6.55
1454858_x_at	Mettl7a1	methyltransferase like 7A1	-1.17	9.12
1454868_at	Tmem201	transmembrane protein 201	-1.36	13.8
1454873_at	Zfp775	zinc finger protein 775	-1.43	8.52
1454906_at	Rarb	retinoic acid receptor, beta	-1.09	8.53
1454935_at	Fitm2	fat storage-inducing transmembrane protein 2	-1.07	8.45
1454939_at			-1.54	13.47
1454949_at	Usp7	ubiquitin specific peptidase 7	-1.29	12.99
1454976_at			-1.6	15.09
1454984_at			-1.28	13.26
1455007_s_at	Gpt2	glutamic pyruvate transaminase (alanine aminotransferase) 2	-1.15	6.18
1455013_at	Arih2	ariadne homolog 2 (Drosophila)	-1.07	12.5
1455018_at	Lmtk2	lemur tyrosine kinase 2	-1.07	6.01
1455025_at	Paqr9	progestin and adipoQ receptor family member IX	-2.97	15.07
1455029_at	Kif21a	kinesin family member 21A	-1.69	5.97
1455031_at			-1.63	11.93
1455052_a_at	Mzt1	mitotic spindle organizing protein 1	-1.04	13.15
1455054_a_at	Dcun1d1	DCN1, defective in cullin neddylation 1, domain containing 1 (S. cerevisiae)	-1.08	8.13
1455057_at	Gmps	guanine monophosphate synthetase	-1.57	15.72
1455063_at	Fam82a1	family with sequence similarity 82, member A1	-1.49	13.02
1455086_at			-1.5	16
1455095_at	Hist2h2be	histone cluster 2, H2be	-1.18	11.18
1455116_at	Relt	RELT tumor necrosis factor receptor	-1.31	8.18
1455140_at	Pitpnm3	PITPNM family member 3	-1.62	10.72
1455146_at	Strbp	spermatid perinuclear RNA binding protein	-1.1	10
1455204_at	Pitpnc1	phosphatidylinositol transfer protein, cytoplasmic 1	-2	17.9
1455226_at	Spnb1	spectrin beta 1	-1.22	3.48
1455227_at	Nceh1	arylacetamide deacetylase-like 1	-1.03	5.72
1455234_at	B3galt1	UDP-Gal:betaGlcNAc beta 1,3-galactosyltransferase, polypeptide 1	-2.73	13.86
1455235_x_at			-1.36	7.53
1455252_at	Tsc1	tuberous sclerosis 1	-1.35	12.86
1455267_at			-1.38	5.03
1455281_at	Wdr33	WD repeat domain 33	-1.01	8.74
1455290_at	Znrf2	zinc and ring finger 2	-1.28	13.55
1455291_s_at	Znrf2	zinc and ring finger 2	-1.22	14.51
1455301_at			-1.79	8.57
1455303_at	Rfxap	regulatory factor X-associated protein	-1.07	11.39
1455313_at			-1.2	7.31
1455320_at			-1.91	19.62
1455327_at	Senp2	SUMO/sentrin specific peptidase 2	-1.03	10.46
1455329_at	Cdc37l1	cell division cycle 37 homolog (S. cerevisiae)-like 1	-1.18	6.2
1455335_at	Xrcc2	X-ray repair complementing defective repair in Chinese hamster cells 2	-1.06	6.9
1455337_at			-1.06	11.04
1455341_at	Eif1ad	eukaryotic translation initiation factor 1A domain containing	-1.01	12.73
1455351_at	2610101N10Rik	RIKEN cDNA 2610101N10 gene	-1.08	8.87
1455352_at	2610101N10Rik	RIKEN cDNA 2610101N10 gene	-1.44	12.42
1455358_at			-1.14	4.21
1455368_at	Zdhhc3	zinc finger, DHHC domain containing 3	-1.74	14.66
1455377_at	Ttll7	tubulin tyrosine ligase-like family, member 7	-1.93	10.29
1455388_at	Pcmtd1	protein-L-isoaspartate (D-aspartate) O-methyltransferase domain containing 1	-1.35	10.23
1455417_at	Kcnj11	potassium inwardly rectifying channel, subfamily J, member 11	-1.42	5.18
1455424_at	Wnk2	WNK lysine deficient protein kinase 2	-2.86	12.7
1455448_at	Dagla	diacylglycerol lipase, alpha	-1.27	10.85
1455450_at	Ptpn3	protein tyrosine phosphatase, non-receptor type 3	-1.41	6.37
1455473_at	Usp13	ubiquitin specific peptidase 13 (isopeptidase T-3)	-1.82	6.74
1455492_at	B330016D10Rik	RIKEN cDNA B330016D10 gene	-2.05	10.93
1455506_at	Slc25a34	solute carrier family 25, member 34	-1.53	4.42
1455521_at			-1.26	10.01
1455528_at			-2.33	14.94
1455539_at	Gpld1	glycosylphosphatidylinositol specific phospholipase D1	-1.08	10.89
1455542_at	C630043F03Rik	RIKEN cDNA C630043F03 gene	-1.17	6.55
1455551_at	Uevld	UEV and lactate/malate dehyrogenase domains	-1.3	8.34
1455554_at	A830039N20Rik	RIKEN cDNA A830039N20 gene	-1.67	8.57
1455569_at			-1.24	14.73
1455575_at	Eif4ebp2	eukaryotic translation initiation factor 4E binding protein 2	-2.17	8.52
1455584_at			-1.02	11.04
1455589_at	1700100M05Rik	RIKEN cDNA 1700100M05 gene	-1.01	7.42
1455610_at	Synm	synemin, intermediate filament protein	-1.32	5.36
1455613_at	E130308A19Rik	RIKEN cDNA E130308A19 gene	-1.06	6.15
1455614_at	Tomm40l	translocase of outer mitochondrial membrane 40 homolog-like (yeast)	-1.1	11.36
1455617_at	Lmbrd1	LMBR1 domain containing 1	-1.31	12.16
1455619_at	BC062258	cDNA sequence BC062258	-1.92	11.02
1455622_at	Podxl2	podocalyxin-like 2	-1.52	8.56
1455625_at	Taf10	TAF10 RNA polymerase II, TATA box binding protein (TBP)-associated factor	-1.53	15.26
1455647_at	Ar	androgen receptor	-2.07	12.36
1455648_at			-1.38	7.03
1455659_at	Tmcc1	transmembrane and coiled coil domains 1	-1.44	10.33
1455665_at	Lonrf1	LON peptidase N-terminal domain and ring finger 1	-1.19	10.59
1455680_at	9630025H16Rik	RIKEN cDNA 9630025H16 gene	-2.33	15.61
1455690_at			-1.72	5.86
1455698_at	Sec62	SEC62 homolog (S. cerevisiae)	-1.33	14.49
1455702_at	Dcaf5	DDB1 and CUL4 associated factor 5	-1.01	6.35
1455703_at	Akt2	thymoma viral proto-oncogene 2	-1.78	14.66
1455706_at	Stxbp4	syntaxin binding protein 4	-1.24	8.01
1455710_x_at	Mtcp1	mature T-cell proliferation 1	-1.02	7.02
1455748_at			-1.09	8.62
1455750_at			-1.53	12.06
1455794_at	Smtnl2	smoothelin-like 2	-1.1	4.05
1455823_at	Bbs4	Bardet-Biedl syndrome 4 (human)	-1.07	7.49
1455829_at	Thoc1	THO complex 1	-1.06	12.52
1455842_x_at	Usp15	ubiquitin specific peptidase 15	-2.24	14.42
1455884_at	Dpp9	dipeptidylpeptidase 9	-1.06	8.6
1455898_x_at	Slc2a3	solute carrier family 2 (facilitated glucose transporter), member 3	-1.88	10.64
1455901_at			-1.72	12.22
1455902_x_at			-1.45	12.17
1455905_at	2610507B11Rik	RIKEN cDNA 2610507B11 gene	-1.42	7.57
1455935_at	2410131K14Rik	RIKEN cDNA 2410131K14 gene	-1.63	14.08
1455958_s_at	Pptc7	PTC7 protein phosphatase homolog (S. cerevisiae)	-1.22	12.3
1455975_x_at			-1.13	14.32
1456022_at			-1.2	7.64
1456029_a_at			-1.11	11.53
1456038_at	Fbxl4	F-box and leucine-rich repeat protein 4	-1.11	11.57
1456044_at			-2.68	11.38
1456048_at	Cpeb3	cytoplasmic polyadenylation element binding protein 3	-1.39	7.11
1456089_at	Trim23	tripartite motif-containing 23	-1.29	10.93
1456102_a_at	Cul5	cullin 5	-1.06	7.36
1456150_at	4930599N23Rik	RIKEN cDNA 4930599N23 gene	-1.08	11.35
1456228_x_at	Mbp	myelin basic protein	-1.85	2.44
1456255_at	AI314180	expressed sequence AI314180	-1.49	8.65
1456256_at			-1.73	13.51
1456261_at	Sh3kbp1	SH3-domain kinase binding protein 1	-1.37	10.18
1456294_at	Rnft1	ring finger protein, transmembrane 1	-1.32	9.53
1456365_at			-1.28	10.77
1456395_at	Gm11133	predicted gene 11133	-1.32	4.11
1456478_at	Pgm2l1	phosphoglucomutase 2-like 1	-1.79	14.32
1456495_s_at	Osbpl6	oxysterol binding protein-like 6	-2.63	12.48
1456507_at	Zfp454	zinc finger protein 454	-1.18	7.23
1456510_x_at	Mettl7a2	methyltransferase like 7A2	-1.22	11.73
1456551_at			-1.8	9.22
1456613_at	Eif4ebp2	eukaryotic translation initiation factor 4E binding protein 2	-1.89	9.38
1456625_at	Aasdhppt	aminoadipate-semialdehyde dehydrogenase-phosphopantetheinyl transferase	-1.01	6.01
1456640_at			-1.17	3.91
1456643_at	9230114K14Rik	RIKEN cDNA 9230114K14 gene	-1.02	9.67
1456707_at	Gm15510	predicted gene 15510	-1.72	7.77
1456718_at	Tmem56	transmembrane protein 56	-3.94	15.56
1456755_at	Trak1	trafficking protein, kinesin binding 1	-2.05	11
1456785_at	Med14	mediator complex subunit 14	-1.23	10.87
1456793_at	Cytl1	cytokine-like 1	-2.3	9
1456799_at	E130110O22Rik	RIKEN cDNA E130110O22 gene	-1.05	6.85
1456812_at	Abcd2	ATP-binding cassette, sub-family D (ALD), member 2	-1.52	8.86
1456830_at	Ppp1r2	protein phosphatase 1, regulatory (inhibitor) subunit 2	-1.36	14.65
1456838_at			-1.63	5.92
1456840_at			-2.07	14.85
1456852_at	Paip1	polyadenylate binding protein-interacting protein 1	-1.79	15.65
1456873_at	Clic5	chloride intracellular channel 5	-1.12	5.61
1456888_at	Pfkfb4	6-phosphofructo-2-kinase/fructose-2,6-biphosphatase 4	-1.73	11.1
1456903_at	Ptx3	pentraxin related gene	-1.95	11.1
1456910_at			-1.53	11.91
1456912_at	Zfp691	zinc finger protein 691	-1.3	12.72
1456925_at	P2rx6	purinergic receptor P2X, ligand-gated ion channel, 6	-1.43	8.01
1456929_at			-2.88	14.63
1456943_a_at			-1.99	13.13
1456944_at	Kcnc1	potassium voltage gated channel, Shaw-related subfamily, member 1	-1.06	3.12
1456945_at			-1.34	15.09
1457017_at	Fam82b	family with sequence similarity 82, member B	-2.91	16.54
1457021_x_at			-2.03	8.86
1457102_at	A030001D16Rik	RIKEN cDNA A030001D16 gene	-1.25	2.38
1457155_at	Aldh2	aldehyde dehydrogenase 2, mitochondrial	-1.03	5.77
1457218_at	Strbp	spermatid perinuclear RNA binding protein	-1.57	11.82
1457227_at	Gm11266	predicted gene 11266	-1.13	2.67
1457275_at			-1.83	7.07
1457276_at	Sik2	salt inducible kinase 2	-1.07	9.43
1457281_at	Dnajc21	DnaJ (Hsp40) homolog, subfamily C, member 21	-1.68	10.41
1457293_at			-1.06	12.5
1457305_at			-1.41	11.93
1457311_at	Camk2a	calcium/calmodulin-dependent protein kinase II alpha	-1	5.1
1457324_at			-1.82	8.33
1457332_at			-1.89	17.4
1457337_at			-2.24	11.68
1457354_at	Krt222	keratin 222	-1.35	6.53
1457355_at	Pnpla8	patatin-like phospholipase domain containing 8	-1.61	15.3
1457419_s_at	Gm4047	predicted gene 4047	-1.22	10.21
1457424_at	Eya1	eyes absent 1 homolog (Drosophila)	-1.39	8.37
1457442_at	AW125324	expressed sequence AW125324	-1.1	4.92
1457446_at	Opcml	opioid binding protein/cell adhesion molecule-like	-1.18	5.85
1457456_at	Ttc9b	tetratricopeptide repeat domain 9B	-1.21	7.57
1457567_at	Nagk	N-acetylglucosamine kinase	-2.27	18.94
1457568_at	Hnrnpd	heterogeneous nuclear ribonucleoprotein D	-2.28	16.24
1457617_at			-2.24	11.79
1457671_at	9330120H11Rik	RIKEN cDNA 9330120H11 gene	-2.87	13.2
1457687_at	Bcl2	B-cell leukemia/lymphoma 2	-1.14	8.86
1457700_at	Cyp4f39	cytochrome P450, family 4, subfamily f, polypeptide 39	-4.07	11.8
1457703_at	Cacna2d4	calcium channel, voltage-dependent, alpha 2/delta subunit 4	-3.82	12.66
1457706_at	BC030336	cDNA sequence BC030336	-1.02	6.26
1457709_a_at			-1.92	13.86
1457721_at	Ppara	peroxisome proliferator activated receptor alpha	-2.17	9.92
1457749_at			-1.8	14.38
1457791_at	B830008H07Rik	RIKEN cDNA B830008H07 gene	-2.09	12.83
1457832_at			-1.91	15.61
1457881_at	Osbpl6	oxysterol binding protein-like 6	-3.19	13.75
1457883_at			-1.73	6.96
1457894_at	Mettl11b	methyltransferase like 11B	-1.37	4.02
1457924_at	Mbnl1	muscleblind-like 1 (Drosophila)	-1.27	10.83
1457999_at	Fam82b	family with sequence similarity 82, member B	-2.67	17.62
1458015_at	Megf11	multiple EGF-like-domains 11	-2.04	14.27
1458022_at	D830039M14Rik	RIKEN cDNA D830039M14 gene	-3.34	15.07
1458081_at			-3.56	12.85
1458129_at	Rora	RAR-related orphan receptor alpha	-1.27	5.44
1458131_at			-2.94	11.52
1458208_s_at	Mccc1	methylcrotonoyl-Coenzyme A carboxylase 1 (alpha)	-1.35	13.7
1458249_at			-1.61	10.45
1458273_at			-2.41	14.73
1458295_at			-1.63	7.58
1458324_x_at			-1.62	9.8
1458369_at	2310050B05Rik	RIKEN cDNA 2310050B05 gene	-1.12	3.14
1458371_at	1110051M20Rik	RIKEN cDNA 1110051M20 gene	-1.77	9.59
1458379_at			-2.42	10.2
1458381_at	Clic5	chloride intracellular channel 5	-1.47	7.62
1458384_at			-1.96	14.42
1458425_at	A430046D13Rik	Riken cDNA A430046D13 gene	-2.01	13.14
1458456_x_at	6430571L13Rik	RIKEN cDNA 6430571L13 gene	-1.51	6.49
1458491_at	4930422I07Rik	RIKEN cDNA 4930422I07 gene	-1.04	6.66
1458501_at	Vapb	vesicle-associated membrane protein, associated protein B and C	-1.53	13.5
1458539_at	R3hdm1	R3H domain 1 (binds single-stranded nucleic acids)	-1.29	10.74
1458541_at			-1.1	9.98
1458587_at	2310047D07Rik	RIKEN cDNA 2310047D07 gene	-3.11	15.12
1458626_at	Nos1	nitric oxide synthase 1, neuronal	-1.65	11.52
1458651_at			-1.59	12.04
1458678_at			-1.03	6.71
1458685_at	Ralgapa1	Ral GTPase activating protein, alpha subunit 1	-1.06	7.73
1458975_at			-1.68	13.74
1458984_at			-1.14	6.43
1459038_at			-2.34	12.16
1459070_at	Mia3	melanoma inhibitory activity 3	-1.45	6.15
1459226_at			-1.6	10.53
1459325_at			-1.76	14.45
1459721_at			-1.98	10.1
1459728_at			-1.67	14.61
1459862_at			-2.2	15.52
1459869_x_at	4930402E16Rik	RIKEN cDNA 4930402E16 gene	-1.86	13.92
1459878_a_at	A430107O13Rik	RIKEN cDNA A430107O13 gene	-1	6.92
1459882_at	Asf1a	ASF1 anti-silencing function 1 homolog A (S. cerevisiae)	-2.01	14.59
1459984_at	Mia3	melanoma inhibitory activity 3	-1.17	4.72
1460122_at	Tmem41b	transmembrane protein 41B	-1.32	13.55
1460147_at			-2.56	7.84
1460155_at	Fam82b	family with sequence similarity 82, member B	-2.24	16.08
1460176_at	Crk	v-crk sarcoma virus CT10 oncogene homolog (avian)	-1.11	11.21
1460200_s_at	Lztfl1	leucine zipper transcription factor-like 1	-1.1	12.3
1460203_at	Itpr1	inositol 1,4,5-triphosphate receptor 1	-1.4	10.9
1460213_at	Golga4	golgi autoantigen, golgin subfamily a, 4	-1.25	7.15
1460241_a_at	St3gal5	ST3 beta-galactoside alpha-2,3-sialyltransferase 5	-1.25	8.14
1460316_at	Acsl1	acyl-CoA synthetase long-chain family member 1	-1.43	8.67
1460332_at	Pln	phospholamban	-1.55	7.86
1460336_at	Ppargc1a	peroxisome proliferative activated receptor, gamma, coactivator 1 alpha	-1.52	6.07
1460364_at	Gtf2ird1	general transcription factor II I repeat domain-containing 1	-1.06	10.6
1460390_at	Sorl1	sortilin-related receptor, LDLR class A repeats-containing	-2.85	19.86
1460411_s_at	Pkdcc	protein kinase domain containing, cytoplasmic	-1.69	11.85
1460426_at	Pde4dip	phosphodiesterase 4D interacting protein (myomegalin)	-1.26	7.28
1460434_at	Fundc2	FUN14 domain containing 2	-1.26	10.51
1460451_at	Tmem52	transmembrane protein 52	-1.37	4.35
1460453_at	Tagap	T-cell activation Rho GTPase-activating protein	-1.1	13.24
1460509_at	B3galt1	UDP-Gal:betaGlcNAc beta 1,3-galactosyltransferase, polypeptide 1	-2.58	12.21
1460555_at	Fam65b	family with sequence similarity 65, member B	-1.47	6.68
1460577_at			-1.02	6.19
1460580_at	Pcnx	pecanex homolog (Drosophila)	-1.03	8.53
1460584_at	Ppip5k1	diphosphoinositol pentakisphosphate kinase 1	-1.92	12.43
1460636_at	Map2k2	mitogen-activated protein kinase kinase 2	-1.06	8.5
1460652_at	Esrra	estrogen related receptor, alpha	-1.37	13.22
1460684_at	Tm7sf2	transmembrane 7 superfamily member 2	-1.12	10.39
1460711_at	Dnajc21	DnaJ (Hsp40) homolog, subfamily C, member 21	-1.58	7.72
1460740_at	Cltb	clathrin, light polypeptide (Lcb)	-1.62	13.35

## Sheet: Gly vs. Sham 7dpi UP-REGULATED
Probeset ID	Gene Symbol	Gene Name	Glycerol_7.days - Sham_14.days_logFC	Glycerol_7.days - Sham_14.days_log.adj.P.Val
1415780_a_at	Armcx2	armadillo repeat containing, X-linked 2	2.47	16.72
1415806_at	Plat	plasminogen activator, tissue	1.87	11.81
1415810_at	Uhrf1	ubiquitin-like, containing PHD and RING finger domains, 1	3.74	18.19
1415827_a_at			1.51	10.32
1415828_a_at			1.64	10.21
1415832_at	Agtr2	angiotensin II receptor, type 2	5.33	14.82
1415836_at	Aldh18a1	aldehyde dehydrogenase 18 family, member A1	1.58	9.99
1415849_s_at	Stmn1	stathmin 1	2.75	18.34
1415850_at	Rasa3	RAS p21 protein activator 3	1.27	12.7
1415856_at	Emb	embigin	3.93	16.76
1415857_at	Emb	embigin	3.45	14.37
1415871_at	Tgfbi	transforming growth factor, beta induced	1.73	11.05
1415874_at	Spry1	sprouty homolog 1 (Drosophila)	1.04	4.3
1415877_at	Dpysl3	dihydropyrimidinase-like 3	2.66	14.3
1415892_at	Sgpl1	sphingosine phosphate lyase 1	2.08	16.53
1415901_at	Plod3	procollagen-lysine, 2-oxoglutarate 5-dioxygenase 3	1.07	8.93
1415903_at	Slc38a1	solute carrier family 38, member 1	2.68	16.03
1415907_at	Ccnd3	cyclin D3	1.69	13.64
1415919_at	Npdc1	neural proliferation, differentiation and control gene 1	1.54	13.17
1415922_s_at	Marcksl1	MARCKS-like 1	3.17	14.82
1415923_at	Ndn	necdin	1.44	9.78
1415927_at	Actc1	actin, alpha, cardiac muscle 1	1.76	6.6
1415931_at	Igf2	insulin-like growth factor 2	4.36	19.3
1415943_at	Sdc1	syndecan 1	1.81	11.44
1415944_at	Sdc1	syndecan 1	1.52	7.45
1415945_at	Mcm5	minichromosome maintenance deficient 5, cell division cycle 46 (S. cerevisiae)	2.89	17.03
1415951_at	Fkbp10	FK506 binding protein 10	3.69	19.68
1415961_at	Itm2c	integral membrane protein 2C	1.41	15.78
1415971_at			1.42	11.49
1415972_at			2.02	8.3
1415973_at			1.43	11.56
1415975_at	Carhsp1	calcium regulated heat stable protein 1	1.13	9.96
1415976_a_at	Carhsp1	calcium regulated heat stable protein 1	1.19	8.06
1415977_at	Isyna1	myo-inositol 1-phosphate synthase A1	2.2	12.88
1415983_at	Lcp1	lymphocyte cytosolic protein 1	3.72	18.16
1415989_at	Vcam1	vascular cell adhesion molecule 1	2.31	12.08
1415995_at	Casp6	caspase 6	1.2	10.76
1416002_x_at	Cotl1	coactosin-like 1 (Dictyostelium)	1.68	10.01
1416006_at	Mdk	midkine	3.37	18.62
1416013_at	Pld3	phospholipase D family, member 3	2.4	19.08
1416016_at	Tap1	transporter 1, ATP-binding cassette, sub-family B (MDR/TAP)	2.36	12.1
1416021_a_at	Fabp5	fatty acid binding protein 5, epidermal	1.38	13.09
1416022_at	Fabp5	fatty acid binding protein 5, epidermal	1.98	10.9
1416028_a_at	Hn1	hematological and neurological expressed sequence 1	1.52	19.83
1416030_a_at	Mcm7	minichromosome maintenance deficient 7 (S. cerevisiae)	1	8.67
1416031_s_at	Mcm7	minichromosome maintenance deficient 7 (S. cerevisiae)	1.05	10.84
1416051_at	C2	complement component 2 (within H-2S)	2.13	10.08
1416053_at	Lrrn1	leucine rich repeat protein 1, neuronal	1.73	9.45
1416065_a_at	Ankrd10	ankyrin repeat domain 10	1.2	10.88
1416066_at	Cd9	CD9 antigen	1.09	3.69
1416069_at	Pfkp	phosphofructokinase, platelet	1.41	10.15
1416072_at	Cd34	CD34 antigen	1.18	11.88
1416076_at	Ccnb1	cyclin B1	1.31	6.63
1416087_at	Ap1s1	adaptor protein complex AP-1, sigma 1	1.06	13.39
1416104_at	Mpdu1	mannose-P-dolichol utilization defect 1	1.08	11.63
1416108_a_at	Tmed3	transmembrane emp24 domain containing 3	1.41	14.76
1416111_at	Cd83	CD83 antigen	3.97	12.3
1416118_at	Trim59	tripartite motif-containing 59	3.63	19.19
1416120_at	Rrm2	ribonucleotide reductase M2	2.13	14.13
1416121_at	Lox	lysyl oxidase	3.5	13.97
1416136_at	Mmp2	matrix metallopeptidase 2	2.45	17.29
1416138_at	Anxa7	annexin A7	1.03	9.87
1416164_at	Fbln5	fibulin 5	1.52	13.48
1416165_at	Rab31	RAB31, member RAS oncogene family	1.8	13.3
1416166_a_at	Prdx4	peroxiredoxin 4	2.01	14.53
1416167_at	Prdx4	peroxiredoxin 4	1.95	14.15
1416168_at	Serpinf1	serine (or cysteine) peptidase inhibitor, clade F, member 1	1.55	14.38
1416189_a_at	Sec61a1	Sec61 alpha 1 subunit (S. cerevisiae)	1.65	14.76
1416200_at	Il33	interleukin 33	1.52	8.89
1416205_at	Glb1	galactosidase, beta 1	2.89	18.39
1416206_at	Sipa1	signal-induced proliferation associated gene 1	1.28	10.31
1416211_a_at	Ptn	pleiotrophin	3.85	13.68
1416214_at	Mcm4	minichromosome maintenance deficient 4 homolog (S. cerevisiae)	1.26	13.86
1416221_at	Fstl1	follistatin-like 1	2.65	12.06
1416226_at	Arpc1b	actin related protein 2/3 complex, subunit 1B	1.86	14.4
1416242_at	Klhl13	kelch-like 13 (Drosophila)	2.1	11.57
1416246_a_at	Coro1a	coronin, actin binding protein 1A	3.02	16.15
1416251_at	Mcm6	minichromosome maintenance deficient 6 (MIS5 homolog, S. pombe) (S. cerevisiae)	2.5	15.15
1416256_a_at	Tubb5	tubulin, beta 5	1.64	14.69
1416260_a_at	Snx1	sorting nexin 1	1.26	13.02
1416274_at	Ctns	cystinosis, nephropathic	1.06	7.84
1416295_a_at	Il2rg	interleukin 2 receptor, gamma chain	2.49	16.47
1416296_at	Il2rg	interleukin 2 receptor, gamma chain	2.77	17.12
1416298_at	Mmp9	matrix metallopeptidase 9	2.06	4.09
1416299_at	Shcbp1	Shc SH2-domain binding protein 1	2.73	14.18
1416302_at	Ebf1	early B-cell factor 1	1.04	9.67
1416303_at	Litaf	LPS-induced TN factor	1.16	8.47
1416304_at	Litaf	LPS-induced TN factor	1.55	7.37
1416308_at	Ugdh	UDP-glucose dehydrogenase	1.45	5.56
1416309_at	Nusap1	nucleolar and spindle associated protein 1	3.16	14.95
1416318_at	Serpinb1a	serine (or cysteine) peptidase inhibitor, clade B, member 1a	3.23	17.2
1416326_at	Crip1	cysteine-rich protein 1 (intestinal)	1.16	10.83
1416338_at	Sh3gl1	SH3-domain GRB2-like 1	1.26	11.58
1416340_a_at	Man2b1	mannosidase 2, alpha B1	1.9	17.43
1416342_at	Tnc	tenascin C	4.4	15.44
1416343_a_at	Lamp2	lysosomal-associated membrane protein 2	1.2	11.9
1416344_at	Lamp2	lysosomal-associated membrane protein 2	1.12	13
1416356_at	Gmpr2	guanosine monophosphate reductase 2	1.41	9.26
1416357_a_at	Mcam	melanoma cell adhesion molecule	1.13	8.76
1416371_at	Apod	apolipoprotein D	1.05	5.92
1416376_at	Tmem97	transmembrane protein 97	1.16	9.71
1416397_at	Mesdc1	mesoderm development candidate 1	1.44	10.13
1416401_at	Cd82	CD82 antigen	2.15	15.22
1416405_at	Bgn	biglycan	2.19	15.57
1416410_at	Pafah1b3	platelet-activating factor acetylhydrolase, isoform 1b, subunit 3	1.42	10.4
1416414_at	Emilin1	elastin microfibril interfacer 1	2.36	13.71
1416431_at	Tubb6	tubulin, beta 6	2.42	15.52
1416457_at	Ddah2	dimethylarginine dimethylaminohydrolase 2	1.87	16.84
1416489_at	Pi4k2b	phosphatidylinositol 4-kinase type 2 beta	2.2	10.89
1416492_at	Ccne1	cyclin E1	1.88	12.57
1416493_at	Ddost	dolichyl-di-phosphooligosaccharide-protein glycotransferase	1.11	12.45
1416497_at	Pdia4	protein disulfide isomerase associated 4	1.52	2.17
1416498_at	Ppic	peptidylprolyl isomerase C	2.04	17.45
1416503_at	Lxn	latexin	2.54	17.61
1416527_at	Rab32	RAB32, member RAS oncogene family	3.41	15.26
1416528_at	Sh3bgrl3	SH3 domain binding glutamic acid-rich protein-like 3	2.18	17.89
1416529_at	Emp1	epithelial membrane protein 1	1.06	8.84
1416530_a_at	Pnp	purine-nucleoside phosphorylase	1.52	9.95
1416532_at			1.03	11.62
1416544_at	Ezh2	enhancer of zeste homolog 2 (Drosophila)	1.26	9.84
1416551_at	Atp2a2	ATPase, Ca++ transporting, cardiac muscle, slow twitch 2	2.4	19.38
1416554_at	Pdlim1	PDZ and LIM domain 1 (elfin)	1.3	9.54
1416558_at	Melk	maternal embryonic leucine zipper kinase	1.15	6.44
1416572_at	Mmp14	matrix metallopeptidase 14 (membrane-inserted)	3.22	15.01
1416584_at	Man2b2	mannosidase 2, alpha B2	1.27	11.49
1416589_at	Sparc	secreted acidic cysteine rich glycoprotein	1.59	17.07
1416590_a_at	Rab34	RAB34, member of RAS oncogene family	2.14	14.83
1416591_at	Rab34	RAB34, member of RAS oncogene family	2.66	16.72
1416598_at	Glis2	GLIS family zinc finger 2	1.72	14.79
1416607_at			1.18	11.83
1416612_at	Cyp1b1	cytochrome P450, family 1, subfamily b, polypeptide 1	3.09	10.86
1416614_at	Eid1	EP300 interacting inhibitor of differentiation 1	1.06	15.07
1416619_at	4632428N05Rik	RIKEN cDNA 4632428N05 gene	2.12	9.99
1416623_at	Thbs3	thrombospondin 3	3.8	18.25
1416625_at	Serping1	serine (or cysteine) peptidase inhibitor, clade G, member 1	1.43	10.8
1416629_at	Slc1a5	solute carrier family 1 (neutral amino acid transporter), member 5	1.1	7.89
1416637_at	Slc4a2	solute carrier family 4 (anion exchanger), member 2	1.32	14.57
1416638_at	Sall2	sal-like 2 (Drosophila)	1.95	13.31
1416640_at	Kcne1l	potassium voltage-gated channel, Isk-related family, member 1-like, pseudogene	2.04	6.93
1416641_at	Lig1	ligase I, DNA, ATP-dependent	1.85	14.08
1416652_at	Aspn	asporin	2.55	9.3
1416656_at	Clic1	chloride intracellular channel 1	1.86	15.59
1416664_at	Cdc20	cell division cycle 20 homolog (S. cerevisiae)	2.78	17.73
1416673_at	Bace2	beta-site APP-cleaving enzyme 2	1.39	10.73
1416683_at	Plxnb2	plexin B2	2.67	18.91
1416686_at	Plod2	procollagen lysine, 2-oxoglutarate 5-dioxygenase 2	2.55	10.05
1416687_at	Plod2	procollagen lysine, 2-oxoglutarate 5-dioxygenase 2	2.58	8.78
1416689_at	Tuft1	tuftelin 1	1.75	11.06
1416695_at	Tspo	translocator protein	1.66	18.08
1416697_at	Dpp4	dipeptidylpeptidase 4	1.01	2.94
1416698_a_at	Cks1b	CDC28 protein kinase 1b	2.23	18.94
1416700_at	Rnd3	Rho family GTPase 3	1.47	4.39
1416701_at	Rnd3	Rho family GTPase 3	1.27	5
1416710_at	Tmem35	transmembrane protein 35	2.99	14.83
1416714_at	Irf8	interferon regulatory factor 8	1.67	12.25
1416716_at	Efs	embryonal Fyn-associated substrate	1.52	12.82
1416735_at	Asah1	N-acylsphingosine amidohydrolase 1	1.06	8.5
1416740_at	Col5a1	collagen, type V, alpha 1	3.67	20.26
1416741_at	Col5a1	collagen, type V, alpha 1	3.83	16.47
1416750_at	Sigmar1	sigma non-opioid intracellular receptor 1	1.12	9.91
1416757_at	Zwilch	Zwilch, kinetochore associated, homolog (Drosophila)	2.56	10.78
1416759_at	Mical1	microtubule associated monoxygenase, calponin and LIM domain containing 1	1.53	12.61
1416760_at			1.29	9.78
1416762_at	S100a10	S100 calcium binding protein A10 (calpactin)	1.49	10.2
1416781_at	Praf2	PRA1 domain family 2	1.01	5.75
1416782_s_at	Praf2	PRA1 domain family 2	1.15	7.53
1416798_a_at	Nme4	non-metastatic cells 4, protein expressed in	1.55	11.14
1416802_a_at	Cdca5	cell division cycle associated 5	3.71	18.4
1416803_at	Fkbp7	FK506 binding protein 7	1.68	13.32
1416805_at	Fam198b	family with sequence similarity 198, member B	1.13	6.65
1416808_at	Nid1	nidogen 1	1.22	15.89
1416811_s_at	Ctla2a	cytotoxic T lymphocyte-associated protein 2 alpha	1	7.52
1416818_at	Parva	parvin, alpha	2.69	15.93
1416844_at	Prmt2	protein arginine N-methyltransferase 2	1.44	13.17
1416845_at	Tmem132a	transmembrane protein 132A	2.42	17.1
1416855_at	Gas1	growth arrest specific 1	1.42	9.68
1416871_at	Adam8	a disintegrin and metallopeptidase domain 8	3.4	14.21
1416872_at	Tspan6	tetraspanin 6	1.21	8.58
1416873_a_at	Cdk2	cyclin-dependent kinase 2	1.53	8.18
1416875_at	Parvg	parvin, gamma	1.57	11.27
1416882_at	Rgs10	regulator of G-protein signalling 10	3.31	17
1416892_s_at	Fam107b	family with sequence similarity 107, member B	1.1	4.79
1416897_at	Parp9	poly (ADP-ribose) polymerase family, member 9	1.36	10.81
1416901_at	Npc2	Niemann Pick type C2	1.3	14.64
1416903_at	Nucb1	nucleobindin 1	1.06	11.48
1416918_at	Dlg3	discs, large homolog 3 (Drosophila)	1.03	5.47
1416935_at	Trpv2	transient receptor potential cation channel, subfamily V, member 2	1.52	10.37
1416950_at	Tnfaip8	tumor necrosis factor, alpha-induced protein 8	1.98	13.04
1416956_at	Kcnab2	potassium voltage-gated channel, shaker-related subfamily, beta member 2	1.27	8.22
1416961_at	Bub1b	budding uninhibited by benzimidazoles 1 homolog, beta (S. cerevisiae)	2.45	13.74
1416968_a_at	Hsd3b7	hydroxy-delta-5-steroid dehydrogenase, 3 beta- and steroid delta-isomerase 7	1.25	12.53
1416969_at	Gtse1	G two S phase expressed protein 1	1.11	8.48
1416985_at	Sirpa	signal-regulatory protein alpha	2.95	17.88
1417009_at	C1ra	complement component 1, r subcomponent A	2.11	15.9
1417011_at	Sdc2	syndecan 2	1.87	18.94
1417012_at	Sdc2	syndecan 2	2.65	16.1
1417018_at	Efemp2	epidermal growth factor-containing fibulin-like extracellular matrix protein 2	2.72	16.53
1417019_a_at	Cdc6	cell division cycle 6 homolog (S. cerevisiae)	1.73	9.89
1417025_at	H2-Eb1	histocompatibility 2, class II antigen E beta	3.33	18.1
1417027_at	Trim2	tripartite motif-containing 2	1.23	8.35
1417031_at	Tmem206	transmembrane protein 206	1.01	6.77
1417034_at	Trappc6a	trafficking protein particle complex 6A	1.69	16.53
1417037_at	Orc6l	origin recognition complex, subunit 6-like (S. cerevisiae)	1.04	7.98
1417038_at	2009-09-01	septin 9	1.47	13.48
1417039_a_at	Cul7	cullin 7	1.92	13.43
1417040_a_at	Bok	BCL2-related ovarian killer protein	1.45	11.33
1417045_at	Bid	BH3 interacting domain death agonist	2.08	14.41
1417063_at	C1qb	complement component 1, q subcomponent, beta polypeptide	4.63	19.02
1417065_at	Egr1	early growth response 1	1.3	3.65
1417070_at	Cyp4v3	cytochrome P450, family 4, subfamily v, polypeptide 3	1.54	9.31
1417071_s_at	Cyp4v3	cytochrome P450, family 4, subfamily v, polypeptide 3	1.83	11.51
1417090_at	Rcn1	reticulocalbin 1	2.27	16.85
1417092_at	Pth1r	parathyroid hormone 1 receptor	1.95	13.26
1417104_at	Emp3	epithelial membrane protein 3	2.26	16.88
1417110_at	Man1a	mannosidase 1, alpha	1.77	10.3
1417111_at	Man1a	mannosidase 1, alpha	1.13	4.09
1417128_at	Plekho1	pleckstrin homology domain containing, family O member 1	1.76	18.49
1417130_s_at	Angptl4	angiopoietin-like 4	2.62	9.94
1417143_at	Lpar1	lysophosphatidic acid receptor 1	1.78	12.02
1417145_at	Nfxl1	nuclear transcription factor, X-box binding-like 1	1.36	7.45
1417160_s_at	Expi	extracellular proteinase inhibitor	1.54	7.62
1417177_at	Galk1	galactokinase 1	2.05	17.94
1417201_at	Nt5c2	5'-nucleotidase, cytosolic II	1.48	12.64
1417205_at	Kdelr2	KDEL (Lys-Asp-Glu-Leu) endoplasmic reticulum protein retention receptor 2	1.64	10.54
1417214_at	Rab27b	RAB27b, member RAS oncogene family	1.78	10.26
1417218_at	Calhm2	calcium homeostasis modulator 2	1.71	12.72
1417219_s_at	Tmsb10	thymosin, beta 10	2.64	21.7
1417220_at	Fah	fumarylacetoacetate hydrolase	1.23	10.91
1417231_at	Cldn2	claudin 2	4.29	17.63
1417240_at	Zyx	zyxin	1.48	11.23
1417244_a_at	Irf7	interferon regulatory factor 7	3.08	10.74
1417252_at	Nt5c	5',3'-nucleotidase, cytosolic	1.75	17.43
1417255_at	Ift140	intraflagellar transport 140 homolog (Chlamydomonas)	1.17	11.91
1417256_at	Mmp13	matrix metallopeptidase 13	6.12	9.15
1417266_at	Ccl6	chemokine (C-C motif) ligand 6	2.5	11.2
1417267_s_at	Fkbp11	FK506 binding protein 11	3.11	14.41
1417268_at	Cd14	CD14 antigen	3.26	13.82
1417272_at	Fam114a1	family with sequence similarity 114, member A1	2.35	15.48
1417277_at	Cyp4f16	cytochrome P450, family 4, subfamily f, polypeptide 16	1.91	14.41
1417281_a_at	Mmp23	matrix metallopeptidase 23	3.88	16.74
1417282_at	Mmp23	matrix metallopeptidase 23	3.28	14.92
1417291_at	Tnfrsf1a	tumor necrosis factor receptor superfamily, member 1a	1.09	11.95
1417292_at	Ifi47	interferon gamma inducible protein 47	2.3	10.24
1417299_at	Nek2	NIMA (never in mitosis gene a)-related expressed kinase 2	1.01	5.47
1417312_at	Dkk3	dickkopf homolog 3 (Xenopus laevis)	1.35	4.04
1417314_at	Cfb	complement factor B	2.89	14.14
1417323_at	Psrc1	proline/serine-rich coiled-coil 1	2.61	15.27
1417339_a_at	Dynll1	dynein light chain LC8-type 1	1.02	9.06
1417343_at	Fxyd6	FXYD domain-containing ion transport regulator 6	1.29	7.82
1417346_at	Pycard	PYD and CARD domain containing	3.1	16.25
1417355_at	Peg3	paternally expressed 3	3.65	21.86
1417356_at	Peg3	paternally expressed 3	3.05	12.97
1417359_at	Mfap2	microfibrillar-associated protein 2	4.08	20.47
1417379_at	Iqgap1	IQ motif containing GTPase activating protein 1	1.58	13.25
1417380_at	Iqgap1	IQ motif containing GTPase activating protein 1	1.81	11.38
1417381_at	C1qa	complement component 1, q subcomponent, alpha polypeptide	4.09	20.04
1417391_a_at	Il16	interleukin 16	1.16	5.72
1417392_a_at	Slc7a7	solute carrier family 7 (cationic amino acid transporter, y+ system), member 7	2.43	13.24
1417398_at	Rras2	related RAS viral (r-ras) oncogene homolog 2	1.12	9.11
1417399_at	Gas6	growth arrest specific 6	1.01	9.56
1417404_at	Elovl6	ELOVL family member 6, elongation of long chain fatty acids (yeast)	1.29	5.43
1417420_at	Ccnd1	cyclin D1	1.22	6.16
1417430_at	Cdr2	cerebellar degeneration-related 2	1.28	6.8
1417432_a_at	Gnb1	guanine nucleotide binding protein (G protein), beta 1	1.77	11.27
1417439_at	Cd248	CD248 antigen, endosialin	2.41	12.72
1417445_at	Ndc80	NDC80 homolog, kinetochore complex component (S. cerevisiae)	2.15	11.2
1417446_at	Slc12a4	solute carrier family 12, member 4	1.05	7.5
1417450_a_at			1.94	14.57
1417457_at	Cks2	CDC28 protein kinase regulatory subunit 2	4.69	20.55
1417458_s_at	Cks2	CDC28 protein kinase regulatory subunit 2	4.48	19.3
1417461_at	Cap1	CAP, adenylate cyclase-associated protein 1 (yeast)	1.55	7.83
1417462_at	Cap1	CAP, adenylate cyclase-associated protein 1 (yeast)	1.05	2.86
1417470_at	Apobec3	apolipoprotein B mRNA editing enzyme, catalytic polypeptide 3	3.11	19.15
1417472_at	Myh9	myosin, heavy polypeptide 9, non-muscle	1.04	5.68
1417483_at	Nfkbiz	nuclear factor of kappa light polypeptide gene enhancer in B-cells inhibitor, zeta	2.25	7.9
1417487_at	Fosl1	fos-like antigen 1	1.57	5.68
1417505_s_at	Il11ra1	interleukin 11 receptor, alpha chain 1	1.06	11.99
1417517_at	Plagl2	pleiomorphic adenoma gene-like 2	1.02	7.4
1417523_at	Plek	pleckstrin	1.78	7.07
1417527_at	Ap3m2	adaptor-related protein complex 3, mu 2 subunit	1.44	13.31
1417541_at	Hells	helicase, lymphoid specific	2.73	12.59
1417552_at	Fap	fibroblast activation protein	2.84	15.49
1417558_at	Fyn	Fyn proto-oncogene	1.59	8.92
1417559_at	Sfxn1	sideroflexin 1	1.13	7.32
1417560_at	Sfxn1	sideroflexin 1	1.43	9.7
1417595_at	Meox1	mesenchyme homeobox 1	1.65	9.47
1417599_at	Cd276	CD276 antigen	1.99	16.23
1417601_at	Rgs1	regulator of G-protein signaling 1	2.31	7.31
1417620_at	Rac2	RAS-related C3 botulinum substrate 2	3.34	12.86
1417627_a_at	Limk1	LIM-domain containing, protein kinase	1.59	14.38
1417633_at	Sod3	superoxide dismutase 3, extracellular	1.79	11.49
1417640_at	Cd79b	CD79B antigen	1.42	5.78
1417649_at	Cdkn1c	cyclin-dependent kinase inhibitor 1C (P57)	2.17	10.81
1417676_a_at	Ptpro	protein tyrosine phosphatase, receptor type, O	2.98	13.43
1417677_at	Opn3	opsin 3	2.53	16.18
1417685_at	Ankfy1	ankyrin repeat and FYVE domain containing 1	1.16	15.26
1417691_at	Bin3	bridging integrator 3	1.12	10.66
1417695_a_at	Soat1	sterol O-acyltransferase 1	3.09	17.84
1417696_at	Soat1	sterol O-acyltransferase 1	3.04	12.71
1417706_at	Naglu	alpha-N-acetylglucosaminidase (Sanfilippo disease IIIB)	1.18	8.65
1417707_at	N4bp2l1	NEDD4 binding protein 2-like 1	1.26	5.27
1417719_at	Sap30	sin3 associated polypeptide	1.49	3.67
1417721_s_at	Laptm5	lysosomal-associated protein transmembrane 5	4.04	19.68
1417730_at	Ext1	exostoses (multiple) 1	1.03	7.61
1417739_at	Med11	mediator of RNA polymerase II transcription, subunit 11 homolog (S. cerevisiae)	1.11	9.42
1417741_at	Pygl	liver glycogen phosphorylase	2.13	11.47
1417748_x_at	Foxm1	forkhead box M1	1.01	7.91
1417753_at	Pkd2	polycystic kidney disease 2	1.08	6.52
1417756_a_at	Lsp1	lymphocyte specific 1	2.31	19.24
1417763_at	Ssr1	signal sequence receptor, alpha	1.61	15.05
1417764_at	Ssr1	signal sequence receptor, alpha	1.14	5.5
1417777_at	Ptgr1	prostaglandin reductase 1	2.43	16.36
1417786_a_at	Rgs19	regulator of G-protein signaling 19	1.97	11.72
1417790_at	Dok1	docking protein 1	2.08	14.4
1417813_at	Ikbke	inhibitor of kappaB kinase epsilon	1.87	13.41
1417821_at			4.17	18.37
1417822_at			4.2	20.22
1417829_a_at	Rab15	RAB15, member RAS oncogene family	2.44	12.81
1417830_at	Smc1a	structural maintenance of chromosomes 1A	1.03	14.37
1417836_at	Gpx7	glutathione peroxidase 7	1.38	12.38
1417860_a_at	Spon2	spondin 2, extracellular matrix protein	1.34	4.47
1417868_a_at	Ctsz	cathepsin Z	1.7	18.08
1417869_s_at	Ctsz	cathepsin Z	1.61	18.3
1417870_x_at	Ctsz	cathepsin Z	1.72	18.1
1417876_at	Fcgr1	Fc receptor, IgG, high affinity I	4.33	17.69
1417878_at	E2f1	E2F transcription factor 1	1.85	12.96
1417898_a_at	Gzma	granzyme A	4.07	14.19
1417910_at	Ccna2	cyclin A2	4.57	19.43
1417911_at	Ccna2	cyclin A2	3.79	16.17
1417914_at	Rap2b	RAP2B, member of RAS oncogene family	2.05	13.83
1417925_at	Ccl22	chemokine (C-C motif) ligand 22	2.8	13.03
1417926_at	Ncapg2	non-SMC condensin II complex, subunit G2	2.31	13.15
1417928_at	Pdlim4	PDZ and LIM domain 4	1.72	13.31
1417930_at	Nab2	Ngfi-A binding protein 2	1.46	8.86
1417932_at	Il18	interleukin 18	3.05	14.29
1417936_at	Ccl9	chemokine (C-C motif) ligand 9	2.53	10.42
1417937_at	Dact1	dapper homolog 1, antagonist of beta-catenin (xenopus)	1.86	11.81
1417938_at	Rad51ap1	RAD51 associated protein 1	2.78	13.17
1417953_at	Fam3c	family with sequence similarity 3, member C	1.5	18.01
1417961_a_at	Trim30	tripartite motif-containing 30	1.74	8.41
1417963_at	Pltp	phospholipid transfer protein	2	13.39
1417971_at	Nrm	nurim (nuclear envelope membrane protein)	2.34	14.79
1417976_at	Ada	adenosine deaminase	2.14	12.72
1417979_at	Tnmd	tenomodulin	2.6	9.74
1417995_at	Ptpn22	protein tyrosine phosphatase, non-receptor type 22 (lymphoid)	2.6	13.82
1418004_a_at	Tmem176b	transmembrane protein 176B	2.06	16.02
1418007_at	Gcfc1	GC-rich sequence DNA-binding factor 1	1.53	5.87
1418021_at	C4b	complement component 4B (Childo blood group)	2.81	11.24
1418026_at	Exo1	exonuclease 1	1.25	8.45
1418031_at	Myo9b	myosin IXb	1.78	15.44
1418033_s_at	Zkscan6	zinc finger with KRAB and SCAN domains 6	1.14	8.6
1418035_a_at	Prim2	DNA primase, p58 subunit	1.8	11.22
1418036_at	Prim2	DNA primase, p58 subunit	1.51	10.13
1418049_at	Ltbp3	latent transforming growth factor beta binding protein 3	1.23	12.28
1418061_at	Ltbp2	latent transforming growth factor beta binding protein 2	5.56	15.69
1418063_at	Kera	keratocan	1.39	3.65
1418069_at	Apoc2	apolipoprotein C-II	2.17	10.95
1418090_at	Plvap	plasmalemma vesicle associated protein	1.04	5.15
1418097_a_at	Crlf2	cytokine receptor-like factor 2	1.49	15.31
1418099_at	Tnfrsf1b	tumor necrosis factor receptor superfamily, member 1b	2.04	13.02
1418103_at	Slc12a9	solute carrier family 12 (potassium/chloride transporters), member 9	1.01	6.14
1418110_a_at	Inpp5d	inositol polyphosphate-5-phosphatase D	2.79	19.66
1418126_at	Ccl5	chemokine (C-C motif) ligand 5	5.5	16.1
1418131_at	Samhd1	SAM domain and HD domain, 1	1	8.22
1418133_at	Bcl3	B-cell leukemia/lymphoma 3	1.94	9.62
1418136_at	Tgfb1i1	transforming growth factor beta 1 induced transcript 1	1.45	10.19
1418149_at	Chga	chromogranin A	2.69	11.29
1418158_at	Trp63	transformation related protein 63	1.71	3.98
1418162_at	Tlr4	toll-like receptor 4	1.3	5.47
1418163_at	Tlr4	toll-like receptor 4	2.04	10.28
1418164_at	Stx2	syntaxin 2	1.04	13.65
1418171_at	Tceal8	transcription elongation factor A (SII)-like 8	1.75	14.23
1418172_at	Hebp1	heme binding protein 1	1.25	8.14
1418191_at	Usp18	ubiquitin specific peptidase 18	1.47	5.86
1418194_at	Galnt10	UDP-N-acetyl-alpha-D-galactosamine:polypeptide N-acetylgalactosaminyltransferase 10	1	10.37
1418195_at	Galnt10	UDP-N-acetyl-alpha-D-galactosamine:polypeptide N-acetylgalactosaminyltransferase 10	1.4	14.24
1418196_at	Tep1	telomerase associated protein 1	1.6	18.99
1418201_at	Plekhg2	pleckstrin homology domain containing, family G (with RhoGef domain) member 2	1.45	11.74
1418203_at	Pmaip1	phorbol-12-myristate-13-acetate-induced protein 1	5.23	17.03
1418204_s_at	Aif1	allograft inflammatory factor 1	5.23	19.66
1418216_at	Ggt5	gamma-glutamyltransferase 5	1.1	9.39
1418217_at	Nme7	non-metastatic cells 7, protein expressed in (nucleoside-diphosphate kinase)	1.38	9.31
1418237_s_at	Col18a1	collagen, type XVIII, alpha 1	3	17.07
1418240_at	Gbp2	guanylate binding protein 2	1.4	7.72
1418248_at	Gla	galactosidase, alpha	1.8	11.93
1418259_a_at	Entpd2	ectonucleoside triphosphate diphosphohydrolase 2	1.34	11.4
1418261_at	Sykb	spleen tyrosine kinase	3.01	16.64
1418262_at	Sykb	spleen tyrosine kinase	2.46	14.31
1418264_at	Cenpk	centromere protein K	1.21	5.74
1418269_at	Loxl3	lysyl oxidase-like 3	2.84	15.72
1418281_at	Rad51	RAD51 homolog (S. cerevisiae)	1.62	15.28
1418289_at	Nes	nestin	1.61	10.29
1418293_at	Ifit2	interferon-induced protein with tetratricopeptide repeats 2	2.11	7.86
1418296_at	Fxyd5	FXYD domain-containing ion transport regulator 5	1.52	10.8
1418326_at	Slc7a5	solute carrier family 7 (cationic amino acid transporter, y+ system), member 5	2.27	13.73
1418334_at	Dbf4	DBF4 homolog (S. cerevisiae)	2.51	14.24
1418340_at	Fcer1g	Fc receptor, IgE, high affinity I, gamma polypeptide	4.25	21.55
1418344_at	Tmem8	transmembrane protein 8 (five membrane-spanning domains)	1.24	7.36
1418345_at	Tnfsf13	tumor necrosis factor (ligand) superfamily, member 13	1.15	6.32
1418355_at	Nucb2	nucleobindin 2	2.02	13.5
1418364_a_at	Ftl1	ferritin light chain 1	1.26	14.49
1418365_at	Ctsh	cathepsin H	2.53	16.12
1418369_at	Prim1	DNA primase, p49 subunit	1.82	9.57
1418370_at	Tnnc1	troponin C, cardiac/slow skeletal	3.22	9.69
1418379_s_at	Gpr124	G protein-coupled receptor 124	2.33	15.33
1418392_a_at	Gbp3	guanylate binding protein 3	1.85	7.97
1418396_at	Gpsm3	G-protein signalling modulator 3 (AGS3-like, C. elegans)	2.46	18.28
1418402_at	Adam19	a disintegrin and metallopeptidase domain 19 (meltrin beta)	3.02	12.68
1418403_at	Adam19	a disintegrin and metallopeptidase domain 19 (meltrin beta)	2.68	9.64
1418417_at	Msc	musculin	2.06	12.05
1418424_at	Tnfaip6	tumor necrosis factor alpha induced protein 6	1.12	2.75
1418440_at	Col8a1	collagen, type VIII, alpha 1	2.87	10.28
1418445_at	Slc16a2	solute carrier family 16 (monocarboxylic acid transporters), member 2	1.81	15.44
1418446_at	Slc16a2	solute carrier family 16 (monocarboxylic acid transporters), member 2	1.54	10.22
1418448_at	Rras	Harvey rat sarcoma oncogene, subgroup R	1.33	14.28
1418450_at	Islr	immunoglobulin superfamily containing leucine-rich repeat	2.41	15.52
1418451_at	Gng2	guanine nucleotide binding protein (G protein), gamma 2	1.7	12.28
1418454_at	Mfap5	microfibrillar associated protein 5	2.85	15.43
1418455_at	Copz2	coatomer protein complex, subunit zeta 2	1.07	12.06
1418460_at			2.52	10.76
1418465_at	Ncf4	neutrophil cytosolic factor 4	3.75	19.62
1418492_at	Grem2	gremlin 2 homolog, cysteine knot superfamily (Xenopus laevis)	1.26	2.77
1418511_at	Dpt	dermatopontin	1.63	11.21
1418534_at	Fzd2	frizzled homolog 2 (Drosophila)	2.11	12.58
1418536_at			1.93	6.7
1418538_at	Kdelr3	KDEL (Lys-Asp-Glu-Leu) endoplasmic reticulum protein retention receptor 3	2.71	13.48
1418539_a_at	Ptpre	protein tyrosine phosphatase, receptor type, E	1.13	7
1418540_a_at	Ptpre	protein tyrosine phosphatase, receptor type, E	2.11	17.25
1418545_at	Wasf1	WASP family 1	1.6	8.98
1418546_a_at	Stambpl1	STAM binding protein like 1	2.21	13.65
1418547_at	Tfpi2	tissue factor pathway inhibitor 2	3.27	13.4
1418569_at	Fblim1	filamin binding LIM protein 1	1.77	9.48
1418580_at	Rtp4	receptor transporter protein 4	2.06	10.6
1418596_at	Fgfr4	fibroblast growth factor receptor 4	2.64	13.74
1418599_at	Col11a1	collagen, type XI, alpha 1	3.44	12.88
1418603_at	Avpr1a	arginine vasopressin receptor 1A	1.02	3.94
1418612_at	Slfn1	schlafen 1	3.63	11.26
1418638_at	H2-DMb1	histocompatibility 2, class II, locus Mb1	3.51	18.38
1418641_at	Lcp2	lymphocyte cytosolic protein 2	2.51	14.82
1418642_at	Lcp2	lymphocyte cytosolic protein 2	1.69	7.41
1418650_at	Spata6	spermatogenesis associated 6	1.45	11.27
1418651_at	Spata6	spermatogenesis associated 6	1.14	12.44
1418652_at	Cxcl9	chemokine (C-X-C motif) ligand 9	2.73	9.86
1418655_at	B4galnt1	beta-1,4-N-acetyl-galactosaminyl transferase 1	3.38	17.1
1418665_at	Impa2	inositol (myo)-1(or 4)-monophosphatase 2	1.69	17.07
1418669_at	Hspg2	perlecan (heparan sulfate proteoglycan 2)	1.21	9.66
1418670_s_at	Hspg2	perlecan (heparan sulfate proteoglycan 2)	1.23	12.76
1418671_at	Capn5	calpain 5	1.07	11.61
1418672_at	Akr1c13	aldo-keto reductase family 1, member C13	1.62	11.07
1418673_at	Snai2	snail homolog 2 (Drosophila)	1.87	12.26
1418704_at	S100a13	S100 calcium binding protein A13	1.07	15.62
1418712_at	Cdc42ep5	CDC42 effector protein (Rho GTPase binding) 5	1.54	12.15
1418713_at	Pcbd1	pterin 4 alpha carbinolamine dehydratase/dimerization cofactor of hepatocyte nuclear factor 1 alpha (TCF1) 1	4.29	22.92
1418718_at	Cxcl16	chemokine (C-X-C motif) ligand 16	3.72	16.35
1418719_at	Haus8	4HAUS augmin-like complex, subunit 8	1.38	13.55
1418726_a_at	Tnnt2	troponin T2, cardiac	4.9	17.66
1418733_at	Twist1	twist homolog 1 (Drosophila)	1.55	9
1418736_at	B3galnt1	UDP-GalNAc:betaGlcNAc beta 1,3-galactosaminyltransferase, polypeptide 1	1.9	11.4
1418741_at	Itgb7	integrin beta 7	1.19	6.75
1418747_at	Sfpi1	SFFV proviral integration 1	1.61	11.69
1418773_at	Fads3	fatty acid desaturase 3	1.48	9.08
1418778_at	Ccdc109b	coiled-coil domain containing 109B	2.35	14.54
1418793_at	Idua	iduronidase, alpha-L-	1.45	13.94
1418796_at	Clec11a	C-type lectin domain family 11, member a	2.06	12.6
1418806_at	Csf3r	colony stimulating factor 3 receptor (granulocyte)	1.74	9.75
1418809_at	Pira1	paired-Ig-like receptor A1	1.24	4.02
1418815_at	Cdh2	cadherin 2	2.57	11.55
1418826_at	Ms4a6b	membrane-spanning 4-domains, subfamily A, member 6B	4.87	15.45
1418829_a_at	Eno2	enolase 2, gamma neuronal	1.77	10.82
1418842_at	Hcls1	hematopoietic cell specific Lyn substrate 1	2.8	16.11
1418852_at	Chrna1	cholinergic receptor, nicotinic, alpha polypeptide 1 (muscle)	3.28	17.63
1418865_at	Zfp385a	zinc finger protein 385A	1.16	10.49
1418883_a_at	Pabpc1	poly(A) binding protein, cytoplasmic 1	1.06	14.14
1418884_x_at	Tuba1a	tubulin, alpha 1A	1.31	12.29
1418885_a_at	Idh3b	isocitrate dehydrogenase 3 (NAD+) beta	1.16	10.39
1418890_a_at	Rab3d	RAB3D, member RAS oncogene family	1.45	13.1
1418895_at	Skap2	src family associated phosphoprotein 2	1.91	15.52
1418902_at	Chid1	chitinase domain containing 1	1.04	7.83
1418912_at	Plxdc2	plexin domain containing 2	1.4	9.76
1418919_at	Sgol1	shugoshin-like 1 (S. pombe)	2.06	11.65
1418924_at	Rassf7	Ras association (RalGDS/AF-6) domain family (N-terminal) member 7	2.58	12.02
1418930_at	Cxcl10	chemokine (C-X-C motif) ligand 10	4.13	10.71
1418937_at	Dio2	deiodinase, iodothyronine, type II	2.74	14.51
1418939_at	Hlx	H2.0-like homeobox	1.63	11.63
1418945_at	Mmp3	matrix metallopeptidase 3	3.81	15.46
1418969_at	Skp2	S-phase kinase-associated protein 2 (p45)	1.59	7.13
1418982_at	Cebpa	CCAAT/enhancer binding protein (C/EBP), alpha	1.93	13.1
1419000_at	Cpxm2	carboxypeptidase X 2 (M14 family)	1.25	3.57
1419004_s_at	Bcl2a1a	B-cell leukemia/lymphoma 2 related protein A1a	5.15	20.95
1419015_at	Wisp2	WNT1 inducible signaling pathway protein 2	2.39	9.18
1419022_a_at	Eno1	enolase 1, alpha non-neuron	1.13	13.35
1419023_x_at	Eno1	enolase 1, alpha non-neuron	1.33	18.1
1419027_s_at	Gltp	glycolipid transfer protein	1.49	16.87
1419028_at	Arpp21	cyclic AMP-regulated phosphoprotein, 21	2.4	12.57
1419029_at	Ero1l	ERO1-like (S. cerevisiae)	1.16	10.38
1419031_at	Fads2	fatty acid desaturase 2	1.01	5.95
1419042_at	Iigp1	interferon inducible GTPase 1	1.49	5.97
1419043_a_at	Iigp1	interferon inducible GTPase 1	1.06	3.04
1419050_at	Tmem8c	transmembrane protein 8C	5.23	18.14
1419061_at	Rhod	ras homolog gene family, member D	2.66	20.22
1419062_at	Epb4.1l3	erythrocyte protein band 4.1-like 3	2.4	17.77
1419073_at	Tmeff2	transmembrane protein with EGF-like and two follistatin-like domains 2	1.51	7.8
1419076_a_at	Brca2	breast cancer 2	1.74	10.29
1419080_at	Gdnf	glial cell line derived neurotrophic factor	2.54	8.91
1419091_a_at	Anxa2	annexin A2	1.8	15.63
1419100_at	Serpina3n	serine (or cysteine) peptidase inhibitor, clade A, member 3N	2.72	8.61
1419107_at	Ophn1	oligophrenin 1	1.02	8.52
1419108_at	Ophn1	oligophrenin 1	1.26	12.12
1419119_at	Hcst	hematopoietic cell signal transducer	1.34	9.4
1419120_at	Lyl1	lymphoblastomic leukemia 1	1.31	7.89
[truncated: 2,740 more rows]

## Sheet: Gly vs. Sham 14dpi DOWN-REGULAT
Probeset ID	Gene Symbol	Gene Name	Glycerol_14.days - Sham_14.days_logFC	Glycerol_14.days - Sham_14.days_log.adj.P.Val
[truncated: 171 more rows]

[truncated: 19 more sheets: Gly vs. Sham 14dpi UP-REGULATED, Gly vs. Sham 21dpi DOWN-REGULAT, Gly vs. Sham 21dpi UP-REGULATED, CTX vs. Sham 3dpi DOWN-REGULAT, CTX vs. Sham 3dpi UP-REGULATED, CTX vs. Sham 7dpi DOWN-REGULAT, CTX vs. Sham 7dpi UP-REGULATED, CTX vs. Sham 14dpi DOWN-REGULAT, CTX vs. Sham 14dpi UP-REGULATED, CTX vs. Sham 21dpi DOWN-REGULAT, CTX vs. Sham 21dpi UP-REGULATED, Gly vs. CTX 3dpi DOWN-REGULATED, Gly vs. CTX 3dpi UP-REGULATED, Gly vs. CTX 7dpi DOWN-REGULATED, Gly vs. CTX 7dpi UP-REGULATED, Gly vs. CTX 14dpi DOWN-REGULATE, Gly vs. CTX 14dpi UP-REGULATED, Gly vs. CTX 21dpi DOWN-REGULATE, Gly vs. CTX 21dpi UP-REGULATED]
